# Supplementary material for: Design and Characterization of a Novel Tool for the Antigenic Enrichment of Actinobacillus pleuropneumoniae Outer Membrane
Source: Pathogens. 2020 Dec 2;9(12):1014. doi: 10.3390/pathogens9121014 (PMC7761619; doi:10.3390/pathogens9121014)
Supplement: Supplementary file 1 [file pathogens-09-01014-s001.zip]

Archive with 1 entries (1 files):
- pathogens-1021654-supplementary.xlsx
