# Supplementary material for: Design and Characterization of a Novel Tool for the Antigenic Enrichment of Actinobacillus pleuropneumoniae Outer Membrane
Source: Pathogens. 2020 Dec 2;9(12):1014. doi: 10.3390/pathogens9121014 (PMC7761619; doi:10.3390/pathogens9121014)
Supplement: Supplementary file 1 [file pathogens-09-01014-s001.zip › pathogens-1021654-supplementary.xlsx]

## Sheet: Sheet 1 - Additional file 1
Additional file 1
				Abbreviations					Exclusive Spectrum Count	Exclusive Spectrum Count	Exclusive Spectrum Count	Exclusive Spectrum Count
Table S1. Extended Mass Spectrometry data table				IM: Inner membrane; OM: outer membrane; WT: wild type					WT_IM fraction	WT_OM fraction	pMK_apfas-ACPm-vacJ_IM fraction	pMK_apfas-ACPm-vacJ_OM fraction
#	Visible?	Starred?	Identified Proteins (765)	Accession Number	Alternate ID	Molecular Weight	Protein Grouping Ambiguity	Taxonomy	BT_190403_Wrobel_B1 (F029951)	BT_190403_Wrobel_B2 (F029952)	BT_190403_Wrobel_C1 (F029953)	BT_190403_Wrobel_C2 (F029954)
1	TRUE	Empty	[gene=frpB] [locus_tag=MIDG2331_00288] [protein=iron-regulated outer membrane protein] [protein_id=CUU51594.1] [location=305502..307472] [gbkey=CDS]	LN908249.1_prot_CUU51594.1_275		73 kDa		unknown	82	368	54	488
2	TRUE	Empty	[gene=tufB2_1] [locus_tag=MIDG2331_01563] [protein=elongation factor Tu] [protein_id=CUU52817.1] [location=complement(1645588..1646772)] [gbkey=CDS]	LN908249.1_prot_CUU52817.1_1498 (+1)		43 kDa		unknown	205	115	197	145
3	TRUE	Empty	[gene=apxIIIA] [locus_tag=MIDG2331_01399] [protein=RTX-III toxin determinant A from serotype 8] [protein_id=CUU52669.1] [location=complement(1500642..1503800)] [gbkey=CDS]	LN908249.1_prot_CUU52669.1_1350		113 kDa	TRUE	unknown	177	104	206	152
4	TRUE	Empty	[gene=ompD] [locus_tag=MIDG2331_00430] [protein=outer membrane protein D-15] [protein_id=CUU51734.1] [location=complement(473742..476123)] [gbkey=CDS]	LN908249.1_prot_CUU51734.1_415		89 kDa		unknown	29	228	24	300
5	TRUE	Empty	[gene=glpQ] [locus_tag=MIDG2331_00395] [protein=Glycerophosphoryl diester phosphodiesterase] [protein_id=CUU51700.1] [location=complement(434880..435968)] [gbkey=CDS]	LN908249.1_prot_CUU51700.1_381		41 kDa		unknown	34	233	23	234
6	TRUE	Empty	[gene=lldD] [locus_tag=MIDG2331_02076] [protein=L-lactate dehydrogenase] [protein_id=CUU53294.1] [location=complement(2142290..2143435)] [gbkey=CDS]	LN908249.1_prot_CUU53294.1_1975		42 kDa		unknown	153	88	76	59
7	TRUE	Empty	[gene=rplL] [locus_tag=MIDG2331_01911] [protein=50S ribosomal protein L7/L12] [protein_id=CUU53144.1] [location=1998161..1998529] [gbkey=CDS]	LN908249.1_prot_CUU53144.1_1825		12 kDa		unknown	111	51	119	67
8	TRUE	Empty	[locus_tag=MIDG2331_00381] [protein=serotype-specific antigen 1 precursor] [protein_id=CUU51686.1] [location=complement(409868..412666)] [gbkey=CDS]	LN908249.1_prot_CUU51686.1_367		104 kDa		unknown	16	136	6	170
9	TRUE	Empty	[gene=dnaK] [locus_tag=MIDG2331_02134] [protein=chaperone protein] [protein_id=CUU53352.1] [location=complement(2200001..2201899)] [gbkey=CDS]	LN908249.1_prot_CUU53352.1_2033		68 kDa		unknown	104	43	117	63
10	TRUE	Empty	[gene=aceE] [locus_tag=MIDG2331_00795] [protein=pyruvate dehydrogenase E1 component] [protein_id=CUU52086.1] [location=complement(857703..860357)] [gbkey=CDS]	LN908249.1_prot_CUU52086.1_767		99 kDa		unknown	114	50	78	42
11	TRUE	Empty	[gene=aldA] [locus_tag=MIDG2331_02240] [protein=putative aldehyde dehydrogenase] [protein_id=CUU53456.1] [location=complement(2298639..2300120)] [gbkey=CDS]	LN908249.1_prot_CUU53456.1_2137		54 kDa		unknown	112	48	74	40
12	TRUE	Empty	[gene=atpD] [locus_tag=MIDG2331_01838] [protein=ATP synthase beta chain] [protein_id=CUU53071.1] [location=complement(1922801..1924174)] [gbkey=CDS]	LN908249.1_prot_CUU53071.1_1752		50 kDa		unknown	123	56	76	46
13	TRUE	Empty	[gene=atpA] [locus_tag=MIDG2331_01840] [protein=ATP synthase alpha chain] [protein_id=CUU53073.1] [location=complement(1925077..1926618)] [gbkey=CDS]	LN908249.1_prot_CUU53073.1_1754		55 kDa		unknown	116	43	70	37
14	TRUE	Empty	[gene=rpsA] [locus_tag=MIDG2331_00757] [protein=30S ribosomal protein S1] [protein_id=CUU52052.1] [location=complement(816177..817841)] [gbkey=CDS]	LN908249.1_prot_CUU52052.1_733		60 kDa		unknown	80	50	89	50
15	TRUE	Empty	[gene=apxIIA_1] [locus_tag=MIDG2331_00987] [protein=hemolysin A] [protein_id=CUU52271.1] [location=complement(1063487..1066357)] [gbkey=CDS]	LN908249.1_prot_CUU52271.1_952		103 kDa	TRUE	unknown	60	33	92	55
16	TRUE	Empty	[gene=prfC_2] [locus_tag=MIDG2331_01564] [protein=peptide chain release factor 3] [protein_id=CUU52818.1] [location=complement(1646834..1648939)] [gbkey=CDS]	LN908249.1_prot_CUU52818.1_1499		77 kDa		unknown	77	42	88	46
17	TRUE	Empty	[gene=tsf] [locus_tag=MIDG2331_00557] [protein=elongation factor Ts] [protein_id=CUU51856.1] [location=603580..604431] [gbkey=CDS]	LN908249.1_prot_CUU51856.1_537		30 kDa		unknown	78	40	87	47
18	TRUE	Empty	[gene=aspA] [locus_tag=MIDG2331_01129] [protein=aspartate ammonia-lyase] [protein_id=CUU52412.1] [location=complement(1237650..1239077)] [gbkey=CDS]	LN908249.1_prot_CUU52412.1_1093		52 kDa		unknown	73	33	74	42
19	TRUE	Empty	[gene=pta] [locus_tag=MIDG2331_00632] [protein=phosphate acetyltransferase] [protein_id=CUU51930.1] [location=complement(693951..696089)] [gbkey=CDS]	LN908249.1_prot_CUU51930.1_611		77 kDa		unknown	86	38	65	38
20	TRUE	Empty	[gene=tktA] [locus_tag=MIDG2331_01022] [protein=transketolase] [protein_id=CUU52306.1] [location=1106042..1108048] [gbkey=CDS]	LN908249.1_prot_CUU52306.1_987		73 kDa		unknown	101	41	48	26
21	TRUE	Empty	[gene=iscS] [locus_tag=MIDG2331_00961] [protein=cysteine desulfurase] [protein_id=CUU52245.1] [location=complement(1039701..1040927)] [gbkey=CDS]	LN908249.1_prot_CUU52245.1_926		46 kDa		unknown	65	42	60	32
22	TRUE	Empty	[locus_tag=MIDG2331_01957] [protein=outer membrane lipoprotein A precursor] [protein_id=CUU53185.1] [location=2042404..2043498] [gbkey=CDS]	LN908249.1_prot_CUU53185.1_1866		40 kDa		unknown	33	93	16	77
23	TRUE	Empty	[gene=ompP4] [locus_tag=MIDG2331_00407] [protein=lipoprotein E precursor] [protein_id=CUU51711.1] [location=complement(447523..448338)] [gbkey=CDS]	LN908249.1_prot_CUU51711.1_392		30 kDa		unknown	9	97	4	100
24	TRUE	Empty	[gene=tig] [locus_tag=MIDG2331_01674] [protein=trigger factor] [protein_id=CUU52927.1] [location=1767633..1768934] [gbkey=CDS]	LN908249.1_prot_CUU52927.1_1608		48 kDa		unknown	82	30	67	32
25	TRUE	Empty	[gene=rpoB] [locus_tag=MIDG2331_01920] [protein=RNA polymerase beta subunit] [protein_id=CUU53153.1] [location=2003804..2007832] [gbkey=CDS]	LN908249.1_prot_CUU53153.1_1834		150 kDa		unknown	83	31	68	23
26	TRUE	Empty	[gene=rpoC] [locus_tag=MIDG2331_01921] [protein=RNA polymerase beta' subunit] [protein_id=CUU53154.1] [location=2007958..2012229] [gbkey=CDS]	LN908249.1_prot_CUU53154.1_1835		158 kDa		unknown	88	30	63	22
27	TRUE	Empty	[gene=aceF] [locus_tag=MIDG2331_00794] [protein=dihydrolipoamide s-acetyltransferase] [protein_id=CUU52085.1] [location=complement(855745..857643)] [gbkey=CDS]	LN908249.1_prot_CUU52085.1_766		66 kDa		unknown	67	31	52	25
28	TRUE	Empty	[gene=adh3] [locus_tag=MIDG2331_02187] [protein=alcohol dehydrogenase] [protein_id=CUU53405.1] [location=2253096..2254145] [gbkey=CDS]	LN908249.1_prot_CUU53405.1_2086		37 kDa		unknown	97	40	40	28
29	TRUE	Empty	[gene=putA] [locus_tag=MIDG2331_00109] [protein=1-pyrroline-5-carboxylate dehydrogenase /proline dehydrogenase] [protein_id=CUU51424.1] [location=complement(124595..128200)] [gbkey=CDS]	LN908249.1_prot_CUU51424.1_105		132 kDa		unknown	75	33	58	21
30	TRUE	Empty	[gene=momP2] [locus_tag=MIDG2331_02079] [protein=major outer membrane protein] [protein_id=CUU53297.1] [location=complement(2145576..2146670)] [gbkey=CDS]	LN908249.1_prot_CUU53297.1_1978		39 kDa		unknown	23	63	21	74
31	TRUE	Empty	[locus_tag=MIDG2331_02231] [protein=TPR repeat-containing protein] [protein_id=CUU53447.1] [location=complement(2289103..2290572)] [gbkey=CDS]	LN908249.1_prot_CUU53447.1_2128		56 kDa		unknown	4	70	5	88
32	TRUE	Empty	[gene=infB] [locus_tag=MIDG2331_00626] [protein=translation initiation factor IF-2] [protein_id=CUU51924.1] [location=687300..689825] [gbkey=CDS]	LN908249.1_prot_CUU51924.1_605		91 kDa		unknown	45	53	32	30
33	TRUE	Empty	[gene=glmS] [locus_tag=MIDG2331_01819] [protein=glucosamine--fructose-6-phosphate aminotransferase] [protein_id=CUU53056.1] [location=complement(1904568..1906400)] [gbkey=CDS]	LN908249.1_prot_CUU53056.1_1737		67 kDa		unknown	74	27	46	20
34	TRUE	Empty	[gene=pykA] [locus_tag=MIDG2331_00194] [protein=pyruvate kinase II] [protein_id=CUU51505.1] [location=complement(209804..211243)] [gbkey=CDS]	LN908249.1_prot_CUU51505.1_186		52 kDa		unknown	58	25	53	21
35	TRUE	Empty	[gene=clpB] [locus_tag=MIDG2331_01125] [protein=ATP-dependent Clp protease chain B] [protein_id=CUU52408.1] [location=1233101..1235674] [gbkey=CDS]	LN908249.1_prot_CUU52408.1_1089		96 kDa		unknown	56	17	58	24
36	TRUE	Empty	[gene=glyS] [locus_tag=MIDG2331_02014] [protein=glycyl-tRNA synthetase beta subunit] [protein_id=CUU53241.1] [location=2083360..2085426] [gbkey=CDS]	LN908249.1_prot_CUU53241.1_1922		76 kDa		unknown	62	21	52	23
37	TRUE	Empty	[gene=glpA] [locus_tag=MIDG2331_00396] [protein=anaerobic glycerol-3-phosphate dehydrogenase,subunit A] [protein_id=CUU51701.1] [location=436220..437905] [gbkey=CDS]	LN908249.1_prot_CUU51701.1_382		62 kDa		unknown	69	32	37	19
38	TRUE	Empty	[gene=momP1] [locus_tag=MIDG2331_01592] [protein=major outer membrane protein] [protein_id=CUU52846.1] [location=complement(1679501..1680607)] [gbkey=CDS]	LN908249.1_prot_CUU52846.1_1527		40 kDa		unknown	12	64	16	58
39	TRUE	Empty	[gene=purA] [locus_tag=MIDG2331_01113] [protein=adenylosuccinate synthetase] [protein_id=CUU52396.1] [location=complement(1219119..1220417)] [gbkey=CDS]	LN908249.1_prot_CUU52396.1_1077		47 kDa		unknown	53	24	44	21
40	TRUE	Empty	[gene=groEL] [locus_tag=MIDG2331_01052] [protein=60 kDa chaperonin] [protein_id=CUU52335.1] [location=complement(1153256..1154899)] [gbkey=CDS]	LN908249.1_prot_CUU52335.1_1016		58 kDa		unknown	50	22	45	23
41	TRUE	Empty	[gene=htpG] [locus_tag=MIDG2331_01023] [protein=chaperone protein] [protein_id=CUU52307.1] [location=complement(1108183..1110060)] [gbkey=CDS]	LN908249.1_prot_CUU52307.1_988		71 kDa		unknown	42	18	52	28
42	TRUE	Empty	[gene=pflB] [locus_tag=MIDG2331_01076] [protein=formate acetyltransferase] [protein_id=CUU52359.1] [location=complement(1178587..1180899)] [gbkey=CDS]	LN908249.1_prot_CUU52359.1_1040		86 kDa		unknown	47	20	46	22
43	TRUE	Empty	[gene=tbpB1] [locus_tag=MIDG2331_01752] [protein=transferrin-binding protein 2 precursor] [protein_id=CUU52989.1] [location=complement(1839879..1841522)] [gbkey=CDS]	LN908249.1_prot_CUU52989.1_1670		60 kDa		unknown	36	38	25	33
44	TRUE	Empty	[gene=yhxB] [locus_tag=MIDG2331_00581] [protein=phosphomannomutase] [protein_id=CUU51880.1] [location=637289..638947] [gbkey=CDS]	LN908249.1_prot_CUU51880.1_561		60 kDa		unknown	50	20	45	29
45	TRUE	Empty	[gene=rplA] [locus_tag=MIDG2331_01909] [protein=50S ribosomal protein L1] [protein_id=CUU53142.1] [location=1996631..1997320] [gbkey=CDS]	LN908249.1_prot_CUU53142.1_1823		24 kDa		unknown	35	29	39	22
46	TRUE	Empty	[gene=ftsZ] [locus_tag=MIDG2331_00023] [protein=cell division protein] [protein_id=CUU51342.1] [location=26459..27670] [gbkey=CDS]	LN908249.1_prot_CUU51342.1_23		43 kDa		unknown	68	16	35	13
47	TRUE	Empty	[gene=apxIVA] [locus_tag=MIDG2331_01037] [protein=hemolysin A] [protein_id=CUU52321.1] [location=complement(1131104..1136935)] [gbkey=CDS]	LN908249.1_prot_CUU52321.1_1002		218 kDa	TRUE	unknown	39	5	66	16
48	TRUE	Empty	[gene=rne] [locus_tag=MIDG2331_01607] [protein=ribonuclease E] [protein_id=CUU52861.1] [location=complement(1696085..1699072)] [gbkey=CDS]	LN908249.1_prot_CUU52861.1_1542		113 kDa		unknown	45	22	38	11
49	TRUE	Empty	[gene=lon] [locus_tag=MIDG2331_00393] [protein=ATP-dependent protease LA] [protein_id=CUU51698.1] [location=complement(430678..433086)] [gbkey=CDS]	LN908249.1_prot_CUU51698.1_379		89 kDa		unknown	43	18	37	18
50	TRUE	Empty	[locus_tag=MIDG2331_01613] [protein=hybrid peroxiredoxin hyPrx5] [protein_id=CUU52867.1] [location=complement(1704978..1705712)] [gbkey=CDS]	LN908249.1_prot_CUU52867.1_1548		27 kDa		unknown	38	21	41	19
51	TRUE	Empty	[gene=oadA] [locus_tag=MIDG2331_01532] [protein=oxaloacetate decarboxylase alpha chain] [protein_id=CUU52786.1] [location=1613260..1615062] [gbkey=CDS]	LN908249.1_prot_CUU52786.1_1467		65 kDa		unknown	49	12	35	13
52	TRUE	Empty	[gene=rpsB] [locus_tag=MIDG2331_00556] [protein=30S ribosomal protein S2] [protein_id=CUU51855.1] [location=602768..603484] [gbkey=CDS]	LN908249.1_prot_CUU51855.1_536		26 kDa		unknown	35	24	29	22
53	TRUE	Empty	[gene=pckA] [locus_tag=MIDG2331_00824] [protein=phosphoenolpyruvate carboxykinase] [protein_id=CUU52115.1] [location=complement(893016..894626)] [gbkey=CDS]	LN908249.1_prot_CUU52115.1_796		59 kDa		unknown	30	13	44	20
54	TRUE	Empty	[gene=lpdA] [locus_tag=MIDG2331_00793] [protein=dihydrolipoamide dehydrogenase] [protein_id=CUU52084.1] [location=complement(854225..855649)] [gbkey=CDS]	LN908249.1_prot_CUU52084.1_765		51 kDa		unknown	38	20	32	15
55	TRUE	Empty	[gene=eno] [locus_tag=MIDG2331_01153] [protein=enolase] [protein_id=CUU52436.1] [location=1265413..1266723] [gbkey=CDS]	LN908249.1_prot_CUU52436.1_1117		46 kDa		unknown	34	18	28	25
56	TRUE	Empty	[gene=tbpA1] [locus_tag=MIDG2331_01751] [protein=transferrin-binding protein 1 precursor] [protein_id=CUU52988.1] [location=complement(1837169..1839865)] [gbkey=CDS]	LN908249.1_prot_CUU52988.1_1669		102 kDa		unknown	7	39	6	56
57	TRUE	Empty	[gene=rpsD] [locus_tag=MIDG2331_01994] [protein=30S ribosomal protein S4] [protein_id=CUU53221.1] [location=2065839..2066465] [gbkey=CDS]	LN908249.1_prot_CUU53221.1_1902		24 kDa		unknown	32	27	24	25
58	TRUE	Empty	[gene=recA] [locus_tag=MIDG2331_01189] [protein=RecA protein] [protein_id=CUU52467.1] [location=complement(1293534..1294664)] [gbkey=CDS]	LN908249.1_prot_CUU52467.1_1148		41 kDa		unknown	52	23	29	12
59	TRUE	Empty	[locus_tag=MIDG2331_00228] [protein=Putative lipoprotein/NMB1162] [protein_id=CUU51539.1] [location=247591..248250] [gbkey=CDS]	LN908249.1_prot_CUU51539.1_220		24 kDa		unknown	18	39	15	44
60	TRUE	Empty	[gene=gapA] [locus_tag=MIDG2331_00455] [protein=glyceraldehyde 3-phosphate dehydrogenase] [protein_id=CUU51758.1] [location=496636..497640] [gbkey=CDS]	LN908249.1_prot_CUU51758.1_439		36 kDa		unknown	34	19	28	26
61	TRUE	Empty	[gene=rplD] [locus_tag=MIDG2331_01970] [protein=50S ribosomal protein L4] [protein_id=CUU53198.1] [location=2055165..2055767] [gbkey=CDS]	LN908249.1_prot_CUU53198.1_1879		22 kDa		unknown	34	25	27	22
62	TRUE	Empty	[gene=hbpA2] [locus_tag=MIDG2331_02239] [protein=heme-binding protein A] [protein_id=CUU53455.1] [location=complement(2296811..2298448)] [gbkey=CDS]	LN908249.1_prot_CUU53455.1_2136		60 kDa		unknown	25	31	18	34
63	TRUE	Empty	[gene=glpK] [locus_tag=MIDG2331_00392] [protein=glycerol kinase] [protein_id=CUU51697.1] [location=429046..430557] [gbkey=CDS]	LN908249.1_prot_CUU51697.1_378		56 kDa		unknown	28	7	34	18
64	TRUE	Empty	[gene=pnp] [locus_tag=MIDG2331_00567] [protein=polyribonucleotide nucleotidyltransferase] [protein_id=CUU51866.1] [location=complement(614471..616618)] [gbkey=CDS]	LN908249.1_prot_CUU51866.1_547		77 kDa		unknown	40	17	30	14
65	TRUE	Empty	[gene=rplI] [locus_tag=MIDG2331_01216] [protein=50S ribosomal protein L9] [protein_id=CUU52494.1] [location=complement(1320859..1321308)] [gbkey=CDS]	LN908249.1_prot_CUU52494.1_1175		15 kDa		unknown	33	23	23	17
66	TRUE	Empty	[gene=pntA] [locus_tag=MIDG2331_00868] [protein=NAD/NADP transhydrogenase alpha subunit] [protein_id=CUU52155.1] [location=complement(943796..945334)] [gbkey=CDS]	LN908249.1_prot_CUU52155.1_836		55 kDa		unknown	31	20	20	24
67	TRUE	Empty	[gene=serS] [locus_tag=MIDG2331_00897] [protein=seryl-tRNA synthetase] [protein_id=CUU52184.1] [location=976129..977436] [gbkey=CDS]	LN908249.1_prot_CUU52184.1_865		48 kDa		unknown	26	16	32	14
68	TRUE	Empty	[gene=lpoA] [locus_tag=MIDG2331_01509] [protein=Penicillin-binding protein activator LpoA] [protein_id=CUU52771.1] [location=1594423..1596171] [gbkey=CDS]	LN908249.1_prot_CUU52771.1_1452		64 kDa		unknown	29	19	29	25
69	TRUE	Empty	[locus_tag=MIDG2331_01608] [protein=hypothetical protein] [protein_id=CUU52862.1] [location=1699542..1700549] [gbkey=CDS]	LN908249.1_prot_CUU52862.1_1543		38 kDa		unknown	20	28	15	33
70	TRUE	Empty	[gene=rpoA] [locus_tag=MIDG2331_01995] [protein=RNA polymerase alpha subunit] [protein_id=CUU53222.1] [location=2066531..2067520] [gbkey=CDS]	LN908249.1_prot_CUU53222.1_1903		36 kDa		unknown	29	15	30	17
71	TRUE	Empty	[gene=rplE] [locus_tag=MIDG2331_01981] [protein=50S ribosomal protein L5] [protein_id=CUU53209.1] [location=2060103..2060642] [gbkey=CDS]	LN908249.1_prot_CUU53209.1_1890		20 kDa		unknown	29	20	25	17
72	TRUE	Empty	[gene=ackA] [locus_tag=MIDG2331_00633] [protein=acetate kinase] [protein_id=CUU51931.1] [location=complement(696145..697353)] [gbkey=CDS]	LN908249.1_prot_CUU51931.1_612		44 kDa		unknown	25	14	29	16
73	TRUE	Empty	[gene=comM] [locus_tag=MIDG2331_01956] [protein=competence protein M] [protein_id=CUU53184.1] [location=2040755..2042281] [gbkey=CDS]	LN908249.1_prot_CUU53184.1_1865		56 kDa		unknown	29	16	17	14
74	TRUE	Empty	[gene=ompP2B] [locus_tag=MIDG2331_00658] [protein=outer membrane protein P2-like protein] [protein_id=CUU51956.1] [location=complement(712179..713264)] [gbkey=CDS]	LN908249.1_prot_CUU51956.1_637		40 kDa		unknown	8	37	7	37
75	TRUE	Empty	[gene=vacJ] [locus_tag=MIDG2331_02146] [protein=VacJ lipoprotein] [protein_id=CUU53364.1] [location=2215001..2215750] [gbkey=CDS]	LN908249.1_prot_CUU53364.1_2045		28 kDa		unknown	3	35	4	49
76	TRUE	Empty	[gene=secA] [locus_tag=MIDG2331_00245] [protein=preprotein translocase SecA subunit] [protein_id=CUU51555.1] [location=258175..260892] [gbkey=CDS]	LN908249.1_prot_CUU51555.1_236		103 kDa		unknown	31	14	33	10
77	TRUE	Empty	[gene=rpsF] [locus_tag=MIDG2331_01218] [protein=30S ribosomal protein S6] [protein_id=CUU52496.1] [location=complement(1321877..1322251)] [gbkey=CDS]	LN908249.1_prot_CUU52496.1_1177		14 kDa		unknown	22	15	23	12
78	TRUE	Empty	[gene=pheT] [locus_tag=MIDG2331_00600] [protein=phenylalanyl-tRNA synthetase, beta subunit] [protein_id=CUU51899.1] [location=659090..661477] [gbkey=CDS]	LN908249.1_prot_CUU51899.1_580		86 kDa		unknown	26	12	31	13
79	TRUE	Empty	[gene=lppB_2] [locus_tag=MIDG2331_02159] [protein=outer membrane antigenic lipoprotein B] [protein_id=CUU53377.1] [location=2229689..2230927] [gbkey=CDS]	LN908249.1_prot_CUU53377.1_2058		43 kDa		unknown	12	29	10	36
80	TRUE	Empty	[gene=pal] [locus_tag=MIDG2331_00317] [protein=peptidoglycan-associated outer membrane lipoprotein] [protein_id=CUU51623.1] [location=342021..342479] [gbkey=CDS]	LN908249.1_prot_CUU51623.1_304		16 kDa		unknown	9	29	7	37
81	TRUE	Empty	[gene=imp] [locus_tag=MIDG2331_01001] [protein=organic solvent tolerance protein] [protein_id=CUU52285.1] [location=complement(1083652..1085988)] [gbkey=CDS]	LN908249.1_prot_CUU52285.1_966		90 kDa		unknown	0	33	0	54
82	TRUE	Empty	[gene=rpsG] [locus_tag=MIDG2331_01565] [protein=30S ribosomal protein S7] [protein_id=CUU52819.1] [location=complement(1649039..1649509)] [gbkey=CDS]	LN908249.1_prot_CUU52819.1_1500		18 kDa		unknown	30	13	21	13
83	TRUE	Empty	[gene=fkpA2] [locus_tag=MIDG2331_01895] [protein=FKBP-type peptidyl-prolyl cis-trans isomerase 1] [protein_id=CUU53128.1] [location=complement(1983725..1984354)] [gbkey=CDS]	LN908249.1_prot_CUU53128.1_1809		22 kDa		unknown	29	12	24	14
84	TRUE	Empty	[gene=rplC] [locus_tag=MIDG2331_01969] [protein=ribosomal protein L3] [protein_id=CUU53197.1] [location=2054523..2055149] [gbkey=CDS]	LN908249.1_prot_CUU53197.1_1878		22 kDa		unknown	26	15	24	12
85	TRUE	Empty	[gene=fabG] [locus_tag=MIDG2331_02221] [protein=3-oxoacyl-[acyl-carrier-protein] reductase] [protein_id=CUU53437.1] [location=complement(2280849..2281574)] [gbkey=CDS]	LN908249.1_prot_CUU53437.1_2118		25 kDa		unknown	26	17	26	15
86	TRUE	Empty	[gene=hlpA] [locus_tag=MIDG2331_00942] [protein=outer membrane lipoprotein precursor] [protein_id=CUU52226.1] [location=complement(1020547..1021368)] [gbkey=CDS]	LN908249.1_prot_CUU52226.1_907		29 kDa		unknown	10	28	4	31
87	TRUE	Empty	[locus_tag=MIDG2331_01161] [protein=hypothetical protein] [protein_id=CUU52444.1] [location=complement(1271956..1272732)] [gbkey=CDS]	LN908249.1_prot_CUU52444.1_1125		29 kDa		unknown	8	27	4	37
88	TRUE	Empty	[gene=glpB] [locus_tag=MIDG2331_00397] [protein=anaerobic glycerol-3-phosphate dehydrogenase,subunit B] [protein_id=CUU51702.1] [location=437895..439181] [gbkey=CDS]	LN908249.1_prot_CUU51702.1_383		47 kDa		unknown	21	14	19	12
89	TRUE	Empty	[gene=atpG] [locus_tag=MIDG2331_01839] [protein=ATP synthase gamma chain] [protein_id=CUU53072.1] [location=complement(1924188..1925054)] [gbkey=CDS]	LN908249.1_prot_CUU53072.1_1753		32 kDa		unknown	32	15	19	10
90	TRUE	Empty	[gene=accC] [locus_tag=MIDG2331_02091] [protein=biotin carboxylase] [protein_id=CUU53309.1] [location=2157486..2158829] [gbkey=CDS]	LN908249.1_prot_CUU53309.1_1990		49 kDa		unknown	25	9	23	9
91	TRUE	Empty	[gene=nqrA] [locus_tag=MIDG2331_00156] [protein=Na+-translocating NADH-ubiquinone oxidoreductase subunit A] [protein_id=CUU51468.1] [location=171111..172460] [gbkey=CDS]	LN908249.1_prot_CUU51468.1_149		49 kDa		unknown	30	14	16	7
92	TRUE	Empty	[gene=cydA] [locus_tag=MIDG2331_00308] [protein=cytochrome D ubiquinol oxidase, subunit I] [protein_id=CUU51614.1] [location=334398..335948] [gbkey=CDS]	LN908249.1_prot_CUU51614.1_295		57 kDa		unknown	30	14	17	11
93	TRUE	Empty	[gene=degP] [locus_tag=MIDG2331_01359] [protein=periplasmic serine protease] [protein_id=CUU52629.1] [location=1453828..1455219] [gbkey=CDS]	LN908249.1_prot_CUU52629.1_1310		49 kDa		unknown	22	7	31	12
94	TRUE	Empty	[gene=mukB] [locus_tag=MIDG2331_00571] [protein=cell division protein] [protein_id=CUU51870.1] [location=621450..625940] [gbkey=CDS]	LN908249.1_prot_CUU51870.1_551		171 kDa		unknown	33	4	25	4
95	TRUE	Empty	[gene=ptsI] [locus_tag=MIDG2331_01390] [protein=phosphoenolpyruvate phosphotransferase system enzyme I] [protein_id=CUU52660.1] [location=1487192..1488913] [gbkey=CDS]	LN908249.1_prot_CUU52660.1_1341		63 kDa		unknown	28	7	27	6
96	TRUE	Empty	[gene=comEA] [locus_tag=MIDG2331_01571] [protein=DNA uptake protein-binding protein] [protein_id=CUU52825.1] [location=1654513..1654857] [gbkey=CDS]	LN908249.1_prot_CUU52825.1_1506		12 kDa		unknown	24	16	22	12
97	TRUE	Empty	[gene=polA] [locus_tag=MIDG2331_00495] [protein=DNA polymerase I] [protein_id=CUU51797.1] [location=549870..552743] [gbkey=CDS]	LN908249.1_prot_CUU51797.1_478		106 kDa		unknown	24	10	23	7
98	TRUE	Empty	[gene=hslU] [locus_tag=MIDG2331_01930] [protein=ATP-dependent protease, ATPase subunit] [protein_id=CUU53163.1] [location=complement(2018406..2019728)] [gbkey=CDS]	LN908249.1_prot_CUU53163.1_1844		50 kDa		unknown	24	7	25	9
99	TRUE	Empty	[gene=rpsC] [locus_tag=MIDG2331_01975] [protein=30S ribosomal protein S3] [protein_id=CUU53203.1] [location=2057576..2058283] [gbkey=CDS]	LN908249.1_prot_CUU53203.1_1884		26 kDa		unknown	21	15	18	13
100	TRUE	Empty	[gene=hemX] [locus_tag=MIDG2331_01048] [protein=putative uroporphyrinogen IIIC-methyltransferase] [protein_id=CUU52331.1] [location=complement(1147146..1148486)] [gbkey=CDS]	LN908249.1_prot_CUU52331.1_1012		49 kDa		unknown	30	8	22	9
101	TRUE	Empty	[gene=yajC] [locus_tag=MIDG2331_01104] [protein=preprotein translocase YajC subunit] [protein_id=CUU52387.1] [location=1210196..1210492] [gbkey=CDS]	LN908249.1_prot_CUU52387.1_1068		11 kDa		unknown	21	14	22	19
102	TRUE	Empty	[locus_tag=MIDG2331_02027] [protein=putative outer membrane protein] [protein_id=CUU53254.1] [location=complement(2096107..2096883)] [gbkey=CDS]	LN908249.1_prot_CUU53254.1_1935		29 kDa		unknown	0	30	0	42
103	TRUE	Empty	[gene=pgk] [locus_tag=MIDG2331_01291] [protein=phosphoglycerate kinase] [protein_id=CUU52569.1] [location=complement(1398594..1399769)] [gbkey=CDS]	LN908249.1_prot_CUU52569.1_1250		41 kDa		unknown	23	8	27	13
104	TRUE	Empty	[locus_tag=MIDG2331_00226] [protein=putative lipoprotein] [protein_id=CUU51537.1] [location=246548..247222] [gbkey=CDS]	LN908249.1_prot_CUU51537.1_218		24 kDa		unknown	14	24	6	19
105	TRUE	Empty	[locus_tag=MIDG2331_00577] [protein=acriflavine resistance protein] [protein_id=CUU51876.1] [location=631246..634365] [gbkey=CDS]	LN908249.1_prot_CUU51876.1_557		112 kDa		unknown	11	18	7	26
106	TRUE	Empty	[gene=degS] [locus_tag=MIDG2331_00759] [protein=protease DegS] [protein_id=CUU52054.1] [location=complement(818642..819673)] [gbkey=CDS]	LN908249.1_prot_CUU52054.1_735		36 kDa		unknown	30	11	19	8
107	TRUE	Empty	[gene=rplB] [locus_tag=MIDG2331_01972] [protein=50S ribosomal protein L2] [protein_id=CUU53200.1] [location=2056090..2056911] [gbkey=CDS]	LN908249.1_prot_CUU53200.1_1881		30 kDa		unknown	7	24	7	22
108	TRUE	Empty	[gene=potD2] [locus_tag=MIDG2331_00385] [protein=spermidine/putrescine-binding periplasmic protein] [protein_id=CUU51690.1] [location=418416..419498] [gbkey=CDS]	LN908249.1_prot_CUU51690.1_371		40 kDa		unknown	10	23	4	23
109	TRUE	Empty	[locus_tag=MIDG2331_00812] [protein=recombination protein F] [protein_id=CUU52103.1] [location=complement(877851..879770)] [gbkey=CDS]	LN908249.1_prot_CUU52103.1_784		74 kDa		unknown	22	12	23	8
110	TRUE	Empty	[gene=hemY] [locus_tag=MIDG2331_01047] [protein=HemY protein] [protein_id=CUU52330.1] [location=complement(1145884..1147134)] [gbkey=CDS]	LN908249.1_prot_CUU52330.1_1011		47 kDa		unknown	29	11	20	6
111	TRUE	Empty	[gene=engD] [locus_tag=MIDG2331_00034] [protein=GTP-dependent nucleic acid-binding protein] [protein_id=CUU51353.1] [location=39213..40304] [gbkey=CDS]	LN908249.1_prot_CUU51353.1_34		40 kDa		unknown	24	12	16	8
112	TRUE	Empty	[gene=udp] [locus_tag=MIDG2331_02057] [protein=uridine phosphorylase] [protein_id=CUU53280.1] [location=2121363..2122127] [gbkey=CDS]	LN908249.1_prot_CUU53280.1_1961		27 kDa		unknown	21	12	16	13
113	TRUE	Empty	[gene=upp] [locus_tag=MIDG2331_00416] [protein=uracil phosphoribosyltransferase] [protein_id=CUU51720.1] [location=457747..458373] [gbkey=CDS]	LN908249.1_prot_CUU51720.1_401		23 kDa		unknown	24	8	15	9
114	TRUE	Empty	[gene=deaD_2] [locus_tag=MIDG2331_00565] [protein=cold-shock DEAD box protein-A] [protein_id=CUU51864.1] [location=complement(611388..613247)] [gbkey=CDS]	LN908249.1_prot_CUU51864.1_545		70 kDa		unknown	17	24	8	12
115	TRUE	Empty	[locus_tag=MIDG2331_01450] [protein=hypothetical protein] [protein_id=CUU52719.1] [location=complement(1544882..1545511)] [gbkey=CDS]	LN908249.1_prot_CUU52719.1_1400		23 kDa		unknown	2	2	0	56
116	TRUE	Empty	[gene=argG] [locus_tag=MIDG2331_00441] [protein=argininosuccinate synthetase] [protein_id=CUU51745.1] [location=485212..486543] [gbkey=CDS]	LN908249.1_prot_CUU51745.1_426		49 kDa		unknown	24	6	21	5
117	TRUE	Empty	[locus_tag=MIDG2331_01348] [protein=ABC transporter ATP-binding protein] [protein_id=CUU52618.1] [location=complement(1445670..1447340)] [gbkey=CDS]	LN908249.1_prot_CUU52618.1_1299		62 kDa		unknown	21	7	21	6
118	TRUE	Empty	[gene=hupA] [locus_tag=MIDG2331_00118] [protein=DNA-binding protein HU] [protein_id=CUU51432.1] [location=134989..135261] [gbkey=CDS]	LN908249.1_prot_CUU51432.1_113		9 kDa		unknown	23	14	18	8
119	TRUE	Empty	[gene=guaB] [locus_tag=MIDG2331_00584] [protein=inosine-5'-monophosphate dehydrogenase] [protein_id=CUU51883.1] [location=complement(641019..642482)] [gbkey=CDS]	LN908249.1_prot_CUU51883.1_564		52 kDa		unknown	25	9	22	8
120	TRUE	Empty	[gene=rpsH] [locus_tag=MIDG2331_01983] [protein=30S ribosomal protein S8] [protein_id=CUU53211.1] [location=2060996..2061388] [gbkey=CDS]	LN908249.1_prot_CUU53211.1_1892		14 kDa		unknown	16	12	16	12
121	TRUE	Empty	[gene=deoD] [locus_tag=MIDG2331_01054] [protein=purine-nucleoside phosphorylase] [protein_id=CUU52337.1] [location=complement(1155461..1156183)] [gbkey=CDS]	LN908249.1_prot_CUU52337.1_1018		26 kDa		unknown	19	12	15	14
122	TRUE	Empty	[gene=rpoD] [locus_tag=MIDG2331_01620] [protein=RNA polymerase sigma factor] [protein_id=CUU52874.1] [location=complement(1712558..1714417)] [gbkey=CDS]	LN908249.1_prot_CUU52874.1_1555		71 kDa		unknown	25	9	19	8
123	TRUE	Empty	[gene=rplP] [locus_tag=MIDG2331_01976] [protein=50S ribosomal protein L16] [protein_id=CUU53204.1] [location=2058297..2058707] [gbkey=CDS]	LN908249.1_prot_CUU53204.1_1885		15 kDa		unknown	23	18	10	9
124	TRUE	Empty	[gene=fabB] [locus_tag=MIDG2331_01095] [protein=3-oxoacyl-(acyl-carrier-protein) synthase I] [protein_id=CUU52378.1] [location=1202965..1204185] [gbkey=CDS]	LN908249.1_prot_CUU52378.1_1059		42 kDa		unknown	22	8	18	7
125	TRUE	Empty	[gene=fumC] [locus_tag=MIDG2331_01966] [protein=fumarate hydratase] [protein_id=CUU53194.1] [location=complement(2051573..2052967)] [gbkey=CDS]	LN908249.1_prot_CUU53194.1_1875		51 kDa		unknown	20	8	19	4
126	TRUE	Empty	[locus_tag=MIDG2331_01365] [protein=iron-regulated outer membrane protein] [protein_id=CUU52635.1] [location=complement(1458977..1461100)] [gbkey=CDS]	LN908249.1_prot_CUU52635.1_1316		77 kDa		unknown	0	18	0	38
127	TRUE	Empty	[gene=mreB] [locus_tag=MIDG2331_00457] [protein=rod shape-determining protein] [protein_id=CUU51760.1] [location=497836..498888] [gbkey=CDS]	LN908249.1_prot_CUU51760.1_441		37 kDa		unknown	22	10	20	7
128	TRUE	Empty	[gene=gyrB] [locus_tag=MIDG2331_00847] [protein=DNA gyrase subunit B] [protein_id=CUU52134.1] [location=complement(914142..916574)] [gbkey=CDS]	LN908249.1_prot_CUU52134.1_815		90 kDa		unknown	24	5	16	4
129	TRUE	Empty	[gene=hscA] [locus_tag=MIDG2331_00955] [protein=chaperone protein] [protein_id=CUU52239.1] [location=complement(1035052..1036905)] [gbkey=CDS]	LN908249.1_prot_CUU52239.1_920		67 kDa		unknown	23	4	24	3
130	TRUE	Empty	[locus_tag=MIDG2331_01512] [protein=putative hemolysin precursor] [protein_id=CUU52774.1] [location=1597126..1597713] [gbkey=CDS]	LN908249.1_prot_CUU52774.1_1455		21 kDa		unknown	14	11	12	18
131	TRUE	Empty	[gene=ompP1] [locus_tag=MIDG2331_00963] [protein=outer membrane protein P1] [protein_id=CUU52247.1] [location=1041924..1043315] [gbkey=CDS]	LN908249.1_prot_CUU52247.1_928		50 kDa		unknown	0	27	0	34
132	TRUE	Empty	[gene=alaS] [locus_tag=MIDG2331_00663] [protein=alanyl-tRNA synthetase] [protein_id=CUU51961.1] [location=complement(716952..719576)] [gbkey=CDS]	LN908249.1_prot_CUU51961.1_642		96 kDa		unknown	26	4	16	7
133	TRUE	Empty	[gene=rplK] [locus_tag=MIDG2331_01908] [protein=50S ribosomal protein L11] [protein_id=CUU53141.1] [location=1996198..1996626] [gbkey=CDS]	LN908249.1_prot_CUU53141.1_1822		15 kDa		unknown	20	8	10	9
134	TRUE	Empty	[gene=gpmA] [locus_tag=MIDG2331_00858] [protein=2,3-bisphosphoglycerate-dependent phosphoglycerate mutase] [protein_id=CUU52145.1] [location=932386..933069] [gbkey=CDS]	LN908249.1_prot_CUU52145.1_826		26 kDa		unknown	18	9	13	5
135	TRUE	Empty	[gene=ftsY] [locus_tag=MIDG2331_01493] [protein=cell division protein] [protein_id=CUU52755.1] [location=complement(1581144..1582877)] [gbkey=CDS]	LN908249.1_prot_CUU52755.1_1436		64 kDa		unknown	21	8	17	6
136	TRUE	Empty	[gene=rpsJ] [locus_tag=MIDG2331_01968] [protein=ribosomal protein S10] [protein_id=CUU53196.1] [location=2054186..2054497] [gbkey=CDS]	LN908249.1_prot_CUU53196.1_1877		12 kDa		unknown	14	11	10	16
137	TRUE	Empty	[gene=hgbA_1] [locus_tag=MIDG2331_01087] [protein=putative hemoglobin and hemoglobin-haptoglobin-binding protein 4 precursor] [protein_id=CUU52370.1] [location=complement(1190817..1193657)] [gbkey=CDS]	LN908249.1_prot_CUU52370.1_1051		107 kDa		unknown	0	24	0	31
138	TRUE	Empty	[gene=pheS] [locus_tag=MIDG2331_00599] [protein=phenylalanyl-tRNA synthetase alpha subunit] [protein_id=CUU51898.1] [location=658006..658992] [gbkey=CDS]	LN908249.1_prot_CUU51898.1_579		38 kDa		unknown	15	4	14	6
139	TRUE	Empty	[gene=ffh] [locus_tag=MIDG2331_01953] [protein=signal recognition particle GTPase] [protein_id=CUU53181.1] [location=2035981..2037372] [gbkey=CDS]	LN908249.1_prot_CUU53181.1_1862		51 kDa		unknown	19	7	16	9
140	TRUE	Empty	[gene=hlpB] [locus_tag=MIDG2331_00348] [protein=lipoprotein HlpB] [protein_id=CUU51653.1] [location=complement(373663..374142)] [gbkey=CDS]	LN908249.1_prot_CUU51653.1_334		17 kDa		unknown	19	7	15	9
141	TRUE	Empty	[gene=ykgF] [locus_tag=MIDG2331_00467] [protein=iron-sulfur electron transport protein] [protein_id=CUU51770.1] [location=complement(517763..519172)] [gbkey=CDS]	LN908249.1_prot_CUU51770.1_451		52 kDa		unknown	12	8	16	7
142	TRUE	Empty	[locus_tag=MIDG2331_00576] [protein=membrane-fusion protein] [protein_id=CUU51875.1] [location=630028..631233] [gbkey=CDS]	LN908249.1_prot_CUU51875.1_556		43 kDa		unknown	10	14	9	16
143	TRUE	Empty	[gene=rplV] [locus_tag=MIDG2331_01974] [protein=50S ribosomal protein L22] [protein_id=CUU53202.1] [location=2057225..2057557] [gbkey=CDS]	LN908249.1_prot_CUU53202.1_1883		12 kDa		unknown	19	9	12	10
144	TRUE	Empty	[gene=lpp] [locus_tag=MIDG2331_00037] [protein=outer membrane lipoprotein] [protein_id=CUU51356.1] [location=complement(41169..41633)] [gbkey=CDS]	LN908249.1_prot_CUU51356.1_37		16 kDa		unknown	7	20	5	16
145	TRUE	Empty	[gene=mipB] [locus_tag=MIDG2331_00061] [protein=transaldolase] [protein_id=CUU51380.1] [location=complement(66810..67757)] [gbkey=CDS]	LN908249.1_prot_CUU51380.1_61		35 kDa		unknown	20	6	15	7
146	TRUE	Empty	[gene=deaD_1] [locus_tag=MIDG2331_00547] [protein=cold-shock DEAD box protein-A] [protein_id=CUU51847.1] [location=591722..592942] [gbkey=CDS]	LN908249.1_prot_CUU51847.1_528		46 kDa		unknown	22	7	15	5
147	TRUE	Empty	[gene=uspA] [locus_tag=MIDG2331_00664] [protein=universal stress protein A] [protein_id=CUU51962.1] [location=complement(719802..720227)] [gbkey=CDS]	LN908249.1_prot_CUU51962.1_643		16 kDa		unknown	16	7	15	11
148	TRUE	Empty	[gene=asnS] [locus_tag=MIDG2331_00684] [protein=asparaginyl-tRNA synthetase] [protein_id=CUU51982.1] [location=740365..741768] [gbkey=CDS]	LN908249.1_prot_CUU51982.1_663		53 kDa		unknown	13	7	16	9
149	TRUE	Empty	[locus_tag=MIDG2331_01548] [protein=phosphotransferase system enzyme II,mannose-specific, factor IIAB] [protein_id=CUU52802.1] [location=1628007..1628978] [gbkey=CDS]	LN908249.1_prot_CUU52802.1_1483		35 kDa		unknown	20	8	17	3
150	TRUE	Empty	[gene=lutC] [locus_tag=MIDG2331_00466] [protein=Lactate utilization protein C] [protein_id=CUU51769.1] [location=complement(516939..517637)] [gbkey=CDS]	LN908249.1_prot_CUU51769.1_450		26 kDa		unknown	12	8	13	8
151	TRUE	Empty	[gene=fbp] [locus_tag=MIDG2331_01561] [protein=fructose-1,6-bisphosphatase] [protein_id=CUU52815.1] [location=1643362..1644366] [gbkey=CDS]	LN908249.1_prot_CUU52815.1_1496		37 kDa		unknown	15	6	18	7
152	TRUE	Empty	[gene=nqrF] [locus_tag=MIDG2331_00161] [protein=Na+-translocating NADH-ubiquinone oxidoreductase subunit F] [protein_id=CUU51473.1] [location=175705..176934] [gbkey=CDS]	LN908249.1_prot_CUU51473.1_154		46 kDa		unknown	20	7	11	2
153	TRUE	Empty	[gene=atpF] [locus_tag=MIDG2331_01842] [protein=ATP synthase B chain] [protein_id=CUU53075.1] [location=complement(1927178..1927648)] [gbkey=CDS]	LN908249.1_prot_CUU53075.1_1756		17 kDa		unknown	17	11	13	6
154	TRUE	Empty	[gene=rplW] [locus_tag=MIDG2331_01971] [protein=50S ribosomal protein L23] [protein_id=CUU53199.1] [location=2055764..2056069] [gbkey=CDS]	LN908249.1_prot_CUU53199.1_1880		11 kDa		unknown	15	7	17	7
155	TRUE	Empty	[gene=rpsK] [locus_tag=MIDG2331_01993] [protein=30S ribosomal protein S11] [protein_id=CUU53220.1] [location=2065421..2065810] [gbkey=CDS]	LN908249.1_prot_CUU53220.1_1901		14 kDa		unknown	5	13	5	11
156	TRUE	Empty	[gene=accA] [locus_tag=MIDG2331_01651] [protein=acetyl-CoA carboxylase carboxyl transferase subunit alpha] [protein_id=CUU52904.1] [location=complement(1744084..1745037)] [gbkey=CDS]	LN908249.1_prot_CUU52904.1_1585		35 kDa		unknown	17	8	10	7
157	TRUE	Empty	[gene=acrA1_2] [locus_tag=MIDG2331_02026] [protein=membrane-fusion protein] [protein_id=CUU53253.1] [location=complement(2094811..2095965)] [gbkey=CDS]	LN908249.1_prot_CUU53253.1_1934		43 kDa		unknown	20	4	13	5
158	TRUE	Empty	[gene=secD] [locus_tag=MIDG2331_01105] [protein=protein-export membrane protein SecD] [protein_id=CUU52388.1] [location=1210552..1212366] [gbkey=CDS]	LN908249.1_prot_CUU52388.1_1069		65 kDa		unknown	20	4	13	5
159	TRUE	Empty	[gene=fba] [locus_tag=MIDG2331_01290] [protein=fructose-bisphosphate aldolase] [protein_id=CUU52568.1] [location=complement(1397416..1398492)] [gbkey=CDS]	LN908249.1_prot_CUU52568.1_1249		39 kDa		unknown	14	8	14	10
160	TRUE	Empty	[gene=mrsA] [locus_tag=MIDG2331_01644] [protein=phosphoglucosamine mutase] [protein_id=CUU52898.1] [location=1737075..1738409] [gbkey=CDS]	LN908249.1_prot_CUU52898.1_1579		47 kDa		unknown	14	8	14	7
161	TRUE	Empty	[gene=rplQ] [locus_tag=MIDG2331_01996] [protein=50S ribosomal protein L17] [protein_id=CUU53223.1] [location=2067556..2067939] [gbkey=CDS]	LN908249.1_prot_CUU53223.1_1904		14 kDa		unknown	12	7	13	10
162	TRUE	Empty	[gene=fdxH] [locus_tag=MIDG2331_00923] [protein=formate dehydrogenase, alpha subunit] [protein_id=CUU52209.1] [location=1003134..1005557] [gbkey=CDS]	LN908249.1_prot_CUU52209.1_890		91 kDa		unknown	25	4	13	2
163	TRUE	Empty	[gene=apfA] [locus_tag=MIDG2331_00909] [protein=putative prepilin peptidase dependent protein D] [protein_id=CUU52196.1] [location=complement(989610..990056)] [gbkey=CDS]	LN908249.1_prot_CUU52196.1_877		16 kDa		unknown	22	8	12	5
164	TRUE	Empty	[locus_tag=MIDG2331_00240] [protein=putative lipoprotein] [protein_id=CUU51551.1] [location=complement(255512..256102)] [gbkey=CDS]	LN908249.1_prot_CUU51551.1_232		21 kDa		unknown	9	13	8	15
165	TRUE	Empty	[gene=sodA] [locus_tag=MIDG2331_00259] [protein=manganese superoxide dismutase] [protein_id=CUU51569.1] [location=277072..277713] [gbkey=CDS]	LN908249.1_prot_CUU51569.1_250		24 kDa		unknown	13	9	14	8
166	TRUE	Empty	[gene=waaE] [locus_tag=MIDG2331_00420] [protein=ADP-heptose synthase] [protein_id=CUU51724.1] [location=complement(461001..462431)] [gbkey=CDS]	LN908249.1_prot_CUU51724.1_405		52 kDa		unknown	20	6	13	4
167	TRUE	Empty	[gene=ileS] [locus_tag=MIDG2331_00044] [protein=isoleucyl-tRNA synthetase] [protein_id=CUU51363.1] [location=complement(48524..51340)] [gbkey=CDS]	LN908249.1_prot_CUU51363.1_44		106 kDa		unknown	17	6	15	5
168	TRUE	Empty	[gene=mtlA] [locus_tag=MIDG2331_01818] [protein=phosphotransferase system, mannitol-specific IIBC component] [protein_id=CUU53055.1] [location=complement(1902374..1904263)] [gbkey=CDS]	LN908249.1_prot_CUU53055.1_1736		66 kDa		unknown	13	4	19	6
169	TRUE	Empty	[gene=maeB] [locus_tag=MIDG2331_00508] [protein=NADP-dependent malic enzyme] [protein_id=CUU51810.1] [location=561370..562638] [gbkey=CDS]	LN908249.1_prot_CUU51810.1_491		45 kDa		unknown	14	5	13	5
170	TRUE	Empty	[locus_tag=MIDG2331_00625] [protein=hypothetical protein] [protein_id=CUU51923.1] [location=685797..687278] [gbkey=CDS]	LN908249.1_prot_CUU51923.1_604		55 kDa		unknown	18	7	13	6
171	TRUE	Empty	[gene=mglA] [locus_tag=MIDG2331_01590] [protein=ABC-type sugar (aldose) transport system, ATPase component] [protein_id=CUU52844.1] [location=complement(1676693..1678192)] [gbkey=CDS]	LN908249.1_prot_CUU52844.1_1525		55 kDa		unknown	24	7	8	4
172	TRUE	Empty	[gene=rplF] [locus_tag=MIDG2331_01984] [protein=50S ribosomal protein L6] [protein_id=CUU53212.1] [location=2061405..2061938] [gbkey=CDS]	LN908249.1_prot_CUU53212.1_1893		19 kDa		unknown	14	9	14	8
173	TRUE	Empty	[gene=sseA] [locus_tag=MIDG2331_02277] [protein=rhodanese-related sulfur transferase] [protein_id=CUU53492.1] [location=complement(2335219..2336589)] [gbkey=CDS]	LN908249.1_prot_CUU53492.1_2173		51 kDa		unknown	12	12	5	14
174	TRUE	Empty	[gene=yidC] [locus_tag=MIDG2331_01595] [protein=60 kD inner-membrane protein] [protein_id=CUU52849.1] [location=1684835..1686463] [gbkey=CDS]	LN908249.1_prot_CUU52849.1_1530		61 kDa		unknown	16	6	17	3
175	TRUE	Empty	[gene=rplM] [locus_tag=MIDG2331_00591] [protein=50S ribosomal protein L13] [protein_id=CUU51890.1] [location=651548..651976] [gbkey=CDS]	LN908249.1_prot_CUU51890.1_571		16 kDa		unknown	9	9	9	11
176	TRUE	Empty	[gene=rpsI] [locus_tag=MIDG2331_00592] [protein=30S ribosomal protein S9] [protein_id=CUU51891.1] [location=651993..652388] [gbkey=CDS]	LN908249.1_prot_CUU51891.1_572		15 kDa		unknown	8	9	4	10
177	TRUE	Empty	[gene=pntB] [locus_tag=MIDG2331_00867] [protein=NAD(P) transhydrogenase beta subunit] [protein_id=CUU52154.1] [location=complement(942337..943785)] [gbkey=CDS]	LN908249.1_prot_CUU52154.1_835		51 kDa		unknown	16	6	5	5
178	TRUE	Empty	[gene=rpS5] [locus_tag=MIDG2331_01986] [protein=30S ribosomal protein S5] [protein_id=CUU53214.1] [location=2062321..2062821] [gbkey=CDS]	LN908249.1_prot_CUU53214.1_1895		17 kDa		unknown	19	7	6	8
179	TRUE	Empty	[gene=typA] [locus_tag=MIDG2331_00052] [protein=GTP-binding protein] [protein_id=CUU51371.1] [location=57692..59539] [gbkey=CDS]	LN908249.1_prot_CUU51371.1_52		68 kDa		unknown	13	4	16	5
180	TRUE	Empty	[gene=glpT] [locus_tag=MIDG2331_00394] [protein=glycerol 3-phosphate transporter] [protein_id=CUU51699.1] [location=complement(433232..434677)] [gbkey=CDS]	LN908249.1_prot_CUU51699.1_380		53 kDa		unknown	16	7	7	7
181	TRUE	Empty	[gene=crr] [locus_tag=MIDG2331_01391] [protein=glucose-specific IIA component] [protein_id=CUU52661.1] [location=1488998..1489498] [gbkey=CDS]	LN908249.1_prot_CUU52661.1_1342		18 kDa		unknown	11	5	15	8
182	TRUE	Empty	[locus_tag=MIDG2331_00049] [protein=hypothetical protein] [protein_id=CUU51368.1] [location=55612..56130] [gbkey=CDS]	LN908249.1_prot_CUU51368.1_49		18 kDa		unknown	0	15	0	27
183	TRUE	Empty	[locus_tag=MIDG2331_01617] [protein=ribonuclease R] [protein_id=CUU52871.1] [location=1707938..1710292] [gbkey=CDS]	LN908249.1_prot_CUU52871.1_1552		90 kDa		unknown	14	11	9	4
184	TRUE	Empty	[gene=rplO] [locus_tag=MIDG2331_01988] [protein=50S ribosomal protein L15] [protein_id=CUU53216.1] [location=2063012..2063446] [gbkey=CDS]	LN908249.1_prot_CUU53216.1_1897		15 kDa		unknown	11	8	6	9
185	TRUE	Empty	[gene=srmB] [locus_tag=MIDG2331_02237] [protein=ATP-dependent RNA helicase protein] [protein_id=CUU53453.1] [location=2294698..2296035] [gbkey=CDS]	LN908249.1_prot_CUU53453.1_2134		50 kDa		unknown	6	17	5	10
186	TRUE	Empty	[gene=rnb] [locus_tag=MIDG2331_00775] [protein=ribonuclease II] [protein_id=CUU52069.1] [location=838154..840130] [gbkey=CDS]	LN908249.1_prot_CUU52069.1_750		76 kDa		unknown	18	8	7	3
187	TRUE	Empty	[locus_tag=MIDG2331_01887] [protein=hypothetical protein] [protein_id=CUU53120.1] [location=complement(1975284..1976282)] [gbkey=CDS]	LN908249.1_prot_CUU53120.1_1801		39 kDa		unknown	0	14	0	23
188	TRUE	Empty	[gene=plpB] [locus_tag=MIDG2331_00941] [protein=outer membrane lipoprotein 2 precursor] [protein_id=CUU52225.1] [location=complement(1019616..1020434)] [gbkey=CDS]	LN908249.1_prot_CUU52225.1_906		30 kDa		unknown	6	16	5	14
189	TRUE	Empty	[locus_tag=MIDG2331_01198] [protein=hypothetical protein] [protein_id=CUU52476.1] [location=1302551..1303075] [gbkey=CDS]	LN908249.1_prot_CUU52476.1_1157		18 kDa		unknown	6	9	7	15
190	TRUE	Empty	[gene=glmU] [locus_tag=MIDG2331_00578] [protein=glucosamine-1-phosphate N-acetyltransferase /UDP-N-acetylglucosamine pyrophosphorylase] [protein_id=CUU51877.1] [location=634583..635947] [gbkey=CDS]	LN908249.1_prot_CUU51877.1_558		49 kDa		unknown	18	6	10	3
191	TRUE	Empty	[gene=rpsM] [locus_tag=MIDG2331_01992] [protein=30S ribosomal protein S13] [protein_id=CUU53219.1] [location=2065048..2065404] [gbkey=CDS]	LN908249.1_prot_CUU53219.1_1900		13 kDa		unknown	12	10	7	9
192	TRUE	Empty	[gene=fkpA1] [locus_tag=MIDG2331_01828] [protein=FKBP-type peptidyl-prolyl cis-trans isomerase] [protein_id=CUU53065.1] [location=1913926..1914657] [gbkey=CDS]	LN908249.1_prot_CUU53065.1_1746		26 kDa		unknown	14	3	11	8
193	TRUE	Empty	[gene=rplN] [locus_tag=MIDG2331_01979] [protein=50S ribosomal protein L14] [protein_id=CUU53207.1] [location=2059392..2059763] [gbkey=CDS]	LN908249.1_prot_CUU53207.1_1888		13 kDa		unknown	17	3	13	4
194	TRUE	Empty	[gene=plpD] [locus_tag=MIDG2331_00483] [protein=lipoprotein] [protein_id=CUU51785.1] [location=538676..539527] [gbkey=CDS]	LN908249.1_prot_CUU51785.1_466		31 kDa		unknown	3	10	0	17
195	TRUE	Empty	[locus_tag=MIDG2331_01034] [protein=hemolysin A] [protein_id=CUU52318.1] [location=complement(1124268..1128977)] [gbkey=CDS]	LN908249.1_prot_CUU52318.1_999		173 kDa	TRUE	unknown	12	0	18	6
196	TRUE	Empty	[gene=proA] [locus_tag=MIDG2331_02179] [protein=gamma-glutamyl phosphate reductase] [protein_id=CUU53397.1] [location=complement(2244507..2245745)] [gbkey=CDS]	LN908249.1_prot_CUU53397.1_2078		45 kDa		unknown	19	5	9	4
197	TRUE	Empty	[locus_tag=MIDG2331_01821] [protein=lipoprotein] [protein_id=CUU53058.1] [location=complement(1907420..1907620)] [gbkey=CDS]	LN908249.1_prot_CUU53058.1_1739		6 kDa		unknown	2	14	0	24
198	TRUE	Empty	[locus_tag=MIDG2331_00730] [protein=ABC-type enterochelin transport system,periplasmic component] [protein_id=CUU52025.1] [location=795522..796430] [gbkey=CDS]	LN908249.1_prot_CUU52025.1_706		33 kDa		unknown	8	7	12	7
199	TRUE	Empty	[gene=afuC] [locus_tag=MIDG2331_01559] [protein=ferric transport protein] [protein_id=CUU52813.1] [location=1640738..1641784] [gbkey=CDS]	LN908249.1_prot_CUU52813.1_1494		39 kDa		unknown	14	6	10	7
200	TRUE	Empty	[gene=ptrA] [locus_tag=MIDG2331_02108] [protein=protease III] [protein_id=CUU53326.1] [location=complement(2174607..2177567)] [gbkey=CDS]	LN908249.1_prot_CUU53326.1_2007		110 kDa		unknown	20	4	9	0
201	TRUE	Empty	[locus_tag=MIDG2331_00855] [protein=putative outer membrane protein] [protein_id=CUU52142.1] [location=complement(928318..930144)] [gbkey=CDS]	LN908249.1_prot_CUU52142.1_823		69 kDa		unknown	0	10	0	24
202	TRUE	Empty	[gene=potA] [locus_tag=MIDG2331_00292] [protein=spermidine/putrescine transport ATP-binding protein] [protein_id=CUU51598.1] [location=312767..313882] [gbkey=CDS]	LN908249.1_prot_CUU51598.1_279		42 kDa		unknown	10	6	9	4
203	TRUE	Empty	[gene=glnS] [locus_tag=MIDG2331_00688] [protein=glutaminyl-tRNA synthetase] [protein_id=CUU51986.1] [location=744396..746066] [gbkey=CDS]	LN908249.1_prot_CUU51986.1_667		64 kDa		unknown	13	3	13	3
204	TRUE	Empty	[locus_tag=MIDG2331_00933] [protein=putative sigma 54 modulation protein] [protein_id=CUU52217.1] [location=1013541..1013855] [gbkey=CDS]	LN908249.1_prot_CUU52217.1_898		12 kDa		unknown	10	6	13	5
205	TRUE	Empty	[locus_tag=MIDG2331_00788] [protein=5'-nucleotidase / UDP-sugar diphosphatase] [protein_id=CUU52081.1] [location=850997..852640] [gbkey=CDS]	LN908249.1_prot_CUU52081.1_762		61 kDa		unknown	12	5	9	3
206	TRUE	Empty	[gene=thrC] [locus_tag=MIDG2331_01664] [protein=threonine synthase] [protein_id=CUU52917.1] [location=1757860..1759140] [gbkey=CDS]	LN908249.1_prot_CUU52917.1_1598		46 kDa		unknown	13	2	13	3
207	TRUE	Empty	[gene=pepO] [locus_tag=MIDG2331_02141] [protein=metallopeptidase] [protein_id=CUU53359.1] [location=2210408..2212435] [gbkey=CDS]	LN908249.1_prot_CUU53359.1_2040		77 kDa		unknown	3	15	0	13
208	TRUE	Empty	[locus_tag=MIDG2331_00721] [protein=putative HTH-type transcriptional regulator] [protein_id=CUU52017.1] [location=complement(787578..788450)] [gbkey=CDS]	LN908249.1_prot_CUU52017.1_698		32 kDa		unknown	14	4	10	5
209	TRUE	Empty	[locus_tag=MIDG2331_00478] [protein=2-oxoglutarate dehydrogenase E1 component] [protein_id=CUU51780.1] [location=complement(530474..533284)] [gbkey=CDS]	LN908249.1_prot_CUU51780.1_461		107 kDa		unknown	14	2	12	4
210	TRUE	Empty	[gene=tolC] [locus_tag=MIDG2331_00866] [protein=outer membrane protein] [protein_id=CUU52153.1] [location=940865..942259] [gbkey=CDS]	LN908249.1_prot_CUU52153.1_834		51 kDa		unknown	1	11	2	16
211	TRUE	Empty	[gene=dacA_2] [locus_tag=MIDG2331_01784] [protein=penicillin-binding protein 5] [protein_id=CUU53021.1] [location=complement(1871816..1872994)] [gbkey=CDS]	LN908249.1_prot_CUU53021.1_1702		43 kDa		unknown	14	5	12	0
212	TRUE	Empty	[locus_tag=MIDG2331_00429] [protein=outer membrane protein] [protein_id=CUU51733.1] [location=complement(472820..473626)] [gbkey=CDS]	LN908249.1_prot_CUU51733.1_414		30 kDa		unknown	11	4	12	5
213	TRUE	Empty	[gene=hemN] [locus_tag=MIDG2331_01002] [protein=oxygen-independent coproporphyrinogen III oxidase] [protein_id=CUU52286.1] [location=complement(1086045..1087412)] [gbkey=CDS]	LN908249.1_prot_CUU52286.1_967		53 kDa		unknown	16	3	8	3
214	TRUE	Empty	[gene=rplJ] [locus_tag=MIDG2331_01910] [protein=50S ribosomal protein L10] [protein_id=CUU53143.1] [location=1997609..1998100] [gbkey=CDS]	LN908249.1_prot_CUU53143.1_1824		18 kDa		unknown	11	7	10	6
215	TRUE	Empty	[locus_tag=MIDG2331_00227] [protein=hypothetical protein] [protein_id=CUU51538.1] [location=247232..247579] [gbkey=CDS]	LN908249.1_prot_CUU51538.1_219		13 kDa		unknown	3	7	4	13
216	TRUE	Empty	[gene=pepD] [locus_tag=MIDG2331_00266] [protein=aminoacyl-histidine dipeptidase] [protein_id=CUU51572.1] [location=complement(286852..288306)] [gbkey=CDS]	LN908249.1_prot_CUU51572.1_253		53 kDa		unknown	11	0	10	5
217	TRUE	Empty	[gene=lepA] [locus_tag=MIDG2331_00528] [protein=GTP-binding protein] [protein_id=CUU51828.1] [location=574284..576083] [gbkey=CDS]	LN908249.1_prot_CUU51828.1_509		66 kDa		unknown	11	3	7	4
218	TRUE	Empty	[gene=deoC] [locus_tag=MIDG2331_01055] [protein=deoxyribose-phosphate aldolase] [protein_id=CUU52338.1] [location=complement(1156242..1157018)] [gbkey=CDS]	LN908249.1_prot_CUU52338.1_1019		28 kDa		unknown	9	6	10	8
219	TRUE	Empty	[gene=gltS_1] [locus_tag=MIDG2331_01006] [protein=sodium/glutamate symporter] [protein_id=CUU52290.1] [location=1090573..1091790] [gbkey=CDS]	LN908249.1_prot_CUU52290.1_971		44 kDa		unknown	14	3	9	4
220	TRUE	Empty	[gene=asnA] [locus_tag=MIDG2331_02055] [protein=asparagine synthetase A] [protein_id=CUU53278.1] [location=complement(2119539..2120531)] [gbkey=CDS]	LN908249.1_prot_CUU53278.1_1959		37 kDa		unknown	13	2	12	4
221	TRUE	Empty	[gene=rplR] [locus_tag=MIDG2331_01985] [protein=50S ribosomal protein L18] [protein_id=CUU53213.1] [location=2061953..2062306] [gbkey=CDS]	LN908249.1_prot_CUU53213.1_1894		13 kDa		unknown	10	10	0	8
222	TRUE	Empty	[gene=glyA] [locus_tag=MIDG2331_00217] [protein=serine hydroxymethyltransferase] [protein_id=CUU51528.1] [location=complement(231971..233236)] [gbkey=CDS]	LN908249.1_prot_CUU51528.1_209		46 kDa		unknown	11	8	8	5
223	TRUE	Empty	[gene=grpE] [locus_tag=MIDG2331_00384] [protein=heat shock protein] [protein_id=CUU51689.1] [location=complement(417575..418171)] [gbkey=CDS]	LN908249.1_prot_CUU51689.1_370		22 kDa		unknown	11	3	12	4
224	TRUE	Empty	[gene=galE] [locus_tag=MIDG2331_01367] [protein=UDP-glucose-4-epimerase] [protein_id=CUU52637.1] [location=complement(1462696..1463712)] [gbkey=CDS]	LN908249.1_prot_CUU52637.1_1318		37 kDa		unknown	6	4	10	6
225	TRUE	Empty	[gene=ppa] [locus_tag=MIDG2331_02125] [protein=inorganic pyrophosphatase] [protein_id=CUU53343.1] [location=complement(2192178..2192705)] [gbkey=CDS]	LN908249.1_prot_CUU53343.1_2024		19 kDa		unknown	9	5	8	3
226	TRUE	Empty	[gene=dnaJ] [locus_tag=MIDG2331_02133] [protein=chaperone protein] [protein_id=CUU53351.1] [location=complement(2198629..2199816)] [gbkey=CDS]	LN908249.1_prot_CUU53351.1_2032		43 kDa		unknown	10	4	13	4
227	TRUE	Empty	[gene=rplU] [locus_tag=MIDG2331_02228] [protein=ribosomal protein L21] [protein_id=CUU53444.1] [location=2287261..2287572] [gbkey=CDS]	LN908249.1_prot_CUU53444.1_2125		11 kDa		unknown	8	9	7	6
228	TRUE	Empty	[gene=nusG] [locus_tag=MIDG2331_01907] [protein=transcription antitermination protein] [protein_id=CUU53140.1] [location=1995347..1995910] [gbkey=CDS]	LN908249.1_prot_CUU53140.1_1821		22 kDa		unknown	10	5	12	3
229	TRUE	Empty	[gene=aspS] [locus_tag=MIDG2331_01195] [protein=aspartyl-tRNA synthetase] [protein_id=CUU52473.1] [location=1299374..1301149] [gbkey=CDS]	LN908249.1_prot_CUU52473.1_1154		67 kDa		unknown	11	4	11	2
230	TRUE	Empty	[gene=pgi] [locus_tag=MIDG2331_01178] [protein=glucose-6-phosphate isomerase] [protein_id=CUU52460.1] [location=complement(1288183..1289823)] [gbkey=CDS]	LN908249.1_prot_CUU52460.1_1141		60 kDa		unknown	12	3	12	2
231	TRUE	Empty	[gene=accD] [locus_tag=MIDG2331_00621] [protein=acetyl-CoA carboxylase carboxyltransferase, beta subunit] [protein_id=CUU51920.1] [location=682681..683574] [gbkey=CDS]	LN908249.1_prot_CUU51920.1_601		33 kDa		unknown	11	9	5	4
232	TRUE	Empty	[gene=pgaA] [locus_tag=MIDG2331_02149] [protein=biofilm PGA synthesis protein PgaA precursor] [protein_id=CUU53367.1] [location=2219544..2221958] [gbkey=CDS]	LN908249.1_prot_CUU53367.1_2048		92 kDa		unknown	0	10	0	19
233	TRUE	Empty	[gene=lctP] [locus_tag=MIDG2331_00469] [protein=L-lactate permease] [protein_id=CUU51772.1] [location=complement(520077..521672)] [gbkey=CDS]	LN908249.1_prot_CUU51772.1_453		57 kDa		unknown	9	5	6	7
234	TRUE	Empty	[gene=atpH] [locus_tag=MIDG2331_01841] [protein=ATP synthase delta chain] [protein_id=CUU53074.1] [location=complement(1926631..1927164)] [gbkey=CDS]	LN908249.1_prot_CUU53074.1_1755		20 kDa		unknown	9	6	9	5
235	TRUE	Empty	[locus_tag=MIDG2331_02001] [protein=putative ribosomal oxygenase] [protein_id=CUU53228.1] [location=complement(2070344..2071537)] [gbkey=CDS]	LN908249.1_prot_CUU53228.1_1909		46 kDa		unknown	9	4	10	6
236	TRUE	Empty	[gene=dapD] [locus_tag=MIDG2331_02087] [protein=2,3,4,5-tetrahydropyridine-2-carboxylate N-succinyltransferase] [protein_id=CUU53305.1] [location=2154564..2155388] [gbkey=CDS]	LN908249.1_prot_CUU53305.1_1986		30 kDa		unknown	9	5	8	6
237	TRUE	Empty	[gene=ykgE] [locus_tag=MIDG2331_00468] [protein=putative dehydrogenase subunit] [protein_id=CUU51771.1] [location=complement(519182..519907)] [gbkey=CDS]	LN908249.1_prot_CUU51771.1_452		26 kDa		unknown	12	2	7	3
238	TRUE	Empty	[gene=ptsN2] [locus_tag=MIDG2331_00361] [protein=phosphotransferase systemmannitol/fructose-specific IIA domain protein] [protein_id=CUU51666.1] [location=complement(386649..388157)] [gbkey=CDS]	LN908249.1_prot_CUU51666.1_347		53 kDa		unknown	9	2	11	2
239	TRUE	Empty	[gene=rpmC] [locus_tag=MIDG2331_01977] [protein=ribosomal protein L29] [protein_id=CUU53205.1] [location=2058707..2058898] [gbkey=CDS]	LN908249.1_prot_CUU53205.1_1886		7 kDa		unknown	9	6	8	6
240	TRUE	Empty	[gene=valS] [locus_tag=MIDG2331_01667] [protein=valyl-tRNA synthetase] [protein_id=CUU52920.1] [location=complement(1760684..1763548)] [gbkey=CDS]	LN908249.1_prot_CUU52920.1_1601		109 kDa		unknown	11	1	10	3
241	TRUE	Empty	[locus_tag=MIDG2331_02124] [protein=Zn-dependent protease with chaperone function] [protein_id=CUU53342.1] [location=complement(2191315..2192082)] [gbkey=CDS]	LN908249.1_prot_CUU53342.1_2023		27 kDa		unknown	2	7	5	10
242	TRUE	Empty	[gene=thrS] [locus_tag=MIDG2331_00225] [protein=threonyl-tRNA synthetase] [protein_id=CUU51536.1] [location=244475..246406] [gbkey=CDS]	LN908249.1_prot_CUU51536.1_217		74 kDa		unknown	10	1	15	1
243	TRUE	Empty	[gene=arcA] [locus_tag=MIDG2331_00048] [protein=aerobic respiration control protein] [protein_id=CUU51367.1] [location=54844..55560] [gbkey=CDS]	LN908249.1_prot_CUU51367.1_48		27 kDa		unknown	9	3	11	5
244	TRUE	Empty	[gene=yfeA] [locus_tag=MIDG2331_00284] [protein=putative periplasmic iron-binding protein] [protein_id=CUU51590.1] [location=complement(302634..303530)] [gbkey=CDS]	LN908249.1_prot_CUU51590.1_271		33 kDa		unknown	9	9	5	3
245	TRUE	Empty	[gene=prsA] [locus_tag=MIDG2331_00797] [protein=ribose-phosphate pyrophosphokinase] [protein_id=CUU52088.1] [location=complement(861793..862743)] [gbkey=CDS]	LN908249.1_prot_CUU52088.1_769		34 kDa		unknown	10	3	9	3
246	TRUE	Empty	[gene=rplX] [locus_tag=MIDG2331_01980] [protein=ribosomal protein L24] [protein_id=CUU53208.1] [location=2059774..2060085] [gbkey=CDS]	LN908249.1_prot_CUU53208.1_1889		11 kDa		unknown	11	5	8	3
247	TRUE	Empty	[gene=frdA] [locus_tag=MIDG2331_01701] [protein=fumarate reductase flavoprotein subunit] [protein_id=CUU52950.1] [location=complement(1786562..1788361)] [gbkey=CDS]	LN908249.1_prot_CUU52950.1_1631		66 kDa		unknown	14	3	8	3
248	TRUE	Empty	[gene=proS] [locus_tag=MIDG2331_02045] [protein=prolyl-tRNA synthetase] [protein_id=CUU53269.1] [location=2111201..2112916] [gbkey=CDS]	LN908249.1_prot_CUU53269.1_1950		64 kDa		unknown	12	2	13	4
249	TRUE	Empty	[gene=sucB] [locus_tag=MIDG2331_00477] [protein=dihydrolipoamide succinyltransferase] [protein_id=CUU51779.1] [location=complement(529125..530354)] [gbkey=CDS]	LN908249.1_prot_CUU51779.1_460		45 kDa		unknown	10	2	9	1
250	TRUE	Empty	[locus_tag=MIDG2331_00233] [protein=hypothetical protein] [protein_id=CUU51544.1] [location=250492..250785] [gbkey=CDS]	LN908249.1_prot_CUU51544.1_225		11 kDa		unknown	1	13	0	16
251	TRUE	Empty	[locus_tag=MIDG2331_00973] [protein=putative adenine-specific methylase] [protein_id=CUU52257.1] [location=1052101..1053045] [gbkey=CDS]	LN908249.1_prot_CUU52257.1_938		36 kDa		unknown	9	7	8	7
252	TRUE	Empty	[gene=rpsR] [locus_tag=MIDG2331_01217] [protein=30S ribosomal protein S18] [protein_id=CUU52495.1] [location=complement(1321326..1321553)] [gbkey=CDS]	LN908249.1_prot_CUU52495.1_1176		9 kDa		unknown	9	5	10	6
253	TRUE	Empty	[gene=glf] [locus_tag=MIDG2331_01628] [protein=UDP-galactopyranose mutase] [protein_id=CUU52882.1] [location=complement(1721436..1722533)] [gbkey=CDS]	LN908249.1_prot_CUU52882.1_1563		43 kDa		unknown	8	6	10	3
254	TRUE	Empty	[gene=glnA] [locus_tag=MIDG2331_02169] [protein=glutamine synthetase] [protein_id=CUU53387.1] [location=complement(2236131..2237546)] [gbkey=CDS]	LN908249.1_prot_CUU53387.1_2068		52 kDa		unknown	7	6	4	4
255	TRUE	Empty	[locus_tag=MIDG2331_01550] [protein=PTS system, mannose-specific IID component] [protein_id=CUU52804.1] [location=1629805..1630641] [gbkey=CDS]	LN908249.1_prot_CUU52804.1_1485		30 kDa		unknown	14	3	8	4
256	TRUE	Empty	[locus_tag=MIDG2331_01056] [protein=nucleoside permease] [protein_id=CUU52339.1] [location=complement(1157155..1158423)] [gbkey=CDS]	LN908249.1_prot_CUU52339.1_1020		44 kDa		unknown	10	6	5	6
257	TRUE	Empty	[gene=mrp] [locus_tag=MIDG2331_01039] [protein=MRP-like protein, ATP-binding protein] [protein_id=CUU52323.1] [location=complement(1137628..1138725)] [gbkey=CDS]	LN908249.1_prot_CUU52323.1_1004		40 kDa		unknown	13	3	7	1
258	TRUE	Empty	[gene=prc] [locus_tag=MIDG2331_00125] [protein=tail-specific protease] [protein_id=CUU51438.1] [location=139219..141231] [gbkey=CDS]	LN908249.1_prot_CUU51438.1_119		76 kDa		unknown	14	3	7	0
259	TRUE	Empty	[gene=rho] [locus_tag=MIDG2331_00255] [protein=hypothetical protein] [protein_id=CUU51565.1] [location=complement(270635..271897)] [gbkey=CDS]	LN908249.1_prot_CUU51565.1_246		47 kDa		unknown	7	5	11	3
260	TRUE	Empty	[gene=smpA] [locus_tag=MIDG2331_00447] [protein=small protein A] [protein_id=CUU51751.1] [location=complement(491584..491928)] [gbkey=CDS]	LN908249.1_prot_CUU51751.1_432		13 kDa		unknown	5	4	5	9
261	TRUE	Empty	[gene=mqo] [locus_tag=MIDG2331_01585] [protein=malate/quinone oxidoreductase] [protein_id=CUU52839.1] [location=complement(1672571..1674046)] [gbkey=CDS]	LN908249.1_prot_CUU52839.1_1520		54 kDa		unknown	9	4	7	2
262	TRUE	Empty	[gene=pyrG] [locus_tag=MIDG2331_00142] [protein=CTP synthase] [protein_id=CUU51454.1] [location=154297..155934] [gbkey=CDS]	LN908249.1_prot_CUU51454.1_135		60 kDa		unknown	10	5	9	2
263	TRUE	Empty	[gene=ispG] [locus_tag=MIDG2331_01223] [protein=1-hydroxy-2-methyl-2-(E)-butenyl 4-diphosphatesynthase] [protein_id=CUU52501.1] [location=complement(1326779..1327891)] [gbkey=CDS]	LN908249.1_prot_CUU52501.1_1182		40 kDa		unknown	10	5	6	1
264	TRUE	Empty	[gene=argD1] [locus_tag=MIDG2331_02202] [protein=PLP-dependent aminotransferase] [protein_id=CUU53420.1] [location=2264022..2265386] [gbkey=CDS]	LN908249.1_prot_CUU53420.1_2101		49 kDa		unknown	11	4	10	0
265	TRUE	Empty	[gene=ppiD] [locus_tag=MIDG2331_01042] [protein=peptidyl-prolyl cis-trans isomerase D] [protein_id=CUU52326.1] [location=complement(1141070..1142947)] [gbkey=CDS]	LN908249.1_prot_CUU52326.1_1007		69 kDa		unknown	12	0	13	2
266	TRUE	Empty	[gene=rpsL] [locus_tag=MIDG2331_01566] [protein=30S ribosomal protein S12] [protein_id=CUU52820.1] [location=complement(1649646..1650020)] [gbkey=CDS]	LN908249.1_prot_CUU52820.1_1501		14 kDa		unknown	0	11	6	0
267	TRUE	Empty	[locus_tag=MIDG2331_00347] [protein=putative lipoprotein] [protein_id=CUU51652.1] [location=complement(372965..373582)] [gbkey=CDS]	LN908249.1_prot_CUU51652.1_333		22 kDa		unknown	5	6	4	10
268	TRUE	Empty	[gene=seqA] [locus_tag=MIDG2331_00769] [protein=DNA replication inhibitor protein] [protein_id=CUU52063.1] [location=complement(834102..834662)] [gbkey=CDS]	LN908249.1_prot_CUU52063.1_744		21 kDa		unknown	10	6	4	4
269	TRUE	Empty	[locus_tag=MIDG2331_00918] [protein=hypothetical protein] [protein_id=CUU52205.1] [location=998841..1000256] [gbkey=CDS]	LN908249.1_prot_CUU52205.1_886		52 kDa		unknown	13	2	7	3
270	TRUE	Empty	[locus_tag=MIDG2331_00549] [protein=putative ATPase] [protein_id=CUU51849.1] [location=593533..595017] [gbkey=CDS]	LN908249.1_prot_CUU51849.1_530		54 kDa		unknown	12	2	9	3
271	TRUE	Empty	[gene=plsB] [locus_tag=MIDG2331_01147] [protein=glycerol-3-phosphate acyltransferase] [protein_id=CUU52430.1] [location=complement(1257978..1260452)] [gbkey=CDS]	LN908249.1_prot_CUU52430.1_1111		94 kDa		unknown	10	2	8	3
272	TRUE	Empty	[gene=gnd] [locus_tag=MIDG2331_01372] [protein=6-phosphogluconate dehydrogenase] [protein_id=CUU52642.1] [location=complement(1468377..1469831)] [gbkey=CDS]	LN908249.1_prot_CUU52642.1_1323		53 kDa		unknown	11	2	10	3
273	TRUE	Empty	[locus_tag=MIDG2331_01282] [protein=carbon starvation protein, predicted membrane protein] [protein_id=CUU52560.1] [location=1390084..1391670] [gbkey=CDS]	LN908249.1_prot_CUU52560.1_1241		58 kDa		unknown	3	7	2	11
274	TRUE	Empty	[gene=dhaK] [locus_tag=MIDG2331_00086] [protein=dihydroxyacetone kinase] [protein_id=CUU51401.1] [location=complement(89985..91055)] [gbkey=CDS]	LN908249.1_prot_CUU51401.1_82		38 kDa		unknown	12	4	10	3
275	TRUE	Empty	[gene=guaA] [locus_tag=MIDG2331_00582] [protein=GMP synthase] [protein_id=CUU51881.1] [location=complement(639029..640600)] [gbkey=CDS]	LN908249.1_prot_CUU51881.1_562		58 kDa		unknown	9	0	11	2
276	TRUE	Empty	[gene=hflK] [locus_tag=MIDG2331_01115] [protein=HflK protein] [protein_id=CUU52398.1] [location=complement(1221494..1222684)] [gbkey=CDS]	LN908249.1_prot_CUU52398.1_1079		44 kDa		unknown	10	2	8	0
277	TRUE	Empty	[gene=lpcA] [locus_tag=MIDG2331_00823] [protein=phosphoheptose isomerase] [protein_id=CUU52114.1] [location=892217..892801] [gbkey=CDS]	LN908249.1_prot_CUU52114.1_795		21 kDa		unknown	10	6	8	4
278	TRUE	Empty	[gene=murC] [locus_tag=MIDG2331_00019] [protein=UDP-N-acetylmuramate--L-alanine ligase] [protein_id=CUU51338.1] [location=21880..23307] [gbkey=CDS]	LN908249.1_prot_CUU51338.1_19		52 kDa		unknown	8	4	8	2
279	TRUE	Empty	[gene=dhaL] [locus_tag=MIDG2331_00085] [protein=dihydroxyacetone kinase] [protein_id=CUU51400.1] [location=complement(89357..89983)] [gbkey=CDS]	LN908249.1_prot_CUU51400.1_81		22 kDa		unknown	11	3	8	3
280	TRUE	Empty	[locus_tag=MIDG2331_00120] [protein=Domain amino terminal to FKBP-type peptidyl-prolyl isomerase] [protein_id=CUU51434.1] [location=136253..136837] [gbkey=CDS]	LN908249.1_prot_CUU51434.1_115		22 kDa		unknown	4	6	3	11
281	TRUE	Empty	[locus_tag=MIDG2331_00562] [protein=putative pyridoxine biosynthesis protein] [protein_id=CUU51861.1] [location=609245..610132] [gbkey=CDS]	LN908249.1_prot_CUU51861.1_542		32 kDa		unknown	14	5	3	0
282	TRUE	Empty	[gene=tolB] [locus_tag=MIDG2331_00316] [protein=colicin tolerance protein] [protein_id=CUU51622.1] [location=340714..341994] [gbkey=CDS]	LN908249.1_prot_CUU51622.1_303		45 kDa		unknown	8	3	8	4
283	TRUE	Empty	[gene=dld] [locus_tag=MIDG2331_00700] [protein=D-lactate dehydrogenase] [protein_id=CUU51998.1] [location=756328..758019] [gbkey=CDS]	LN908249.1_prot_CUU51998.1_679		64 kDa		unknown	9	5	4	3
284	TRUE	Empty	[gene=metC2] [locus_tag=MIDG2331_00716] [protein=putative cystathionine beta-lyase] [protein_id=CUU52012.1] [location=complement(775046..776314)] [gbkey=CDS]	LN908249.1_prot_CUU52012.1_693		46 kDa		unknown	10	4	3	4
285	TRUE	Empty	[gene=metK] [locus_tag=MIDG2331_01118] [protein=S-adenosylmethionine synthase] [protein_id=CUU52401.1] [location=complement(1224769..1225920)] [gbkey=CDS]	LN908249.1_prot_CUU52401.1_1082		42 kDa		unknown	9	2	6	3
286	TRUE	Empty	[gene=sohB] [locus_tag=MIDG2331_00008] [protein=serine protease] [protein_id=CUU51327.1] [location=8623..9678] [gbkey=CDS]	LN908249.1_prot_CUU51327.1_8		39 kDa		unknown	11	3	6	2
287	TRUE	Empty	[gene=lolB] [locus_tag=MIDG2331_00799] [protein=outer membrane lipoprotein LolB] [protein_id=CUU52090.1] [location=complement(863622..864254)] [gbkey=CDS]	LN908249.1_prot_CUU52090.1_771		24 kDa		unknown	3	7	3	11
288	TRUE	Empty	[gene=rplS] [locus_tag=MIDG2331_02000] [protein=50S ribosomal protein L19] [protein_id=CUU53227.1] [location=2069824..2070174] [gbkey=CDS]	LN908249.1_prot_CUU53227.1_1908		13 kDa		unknown	7	5	6	3
289	TRUE	Empty	[gene=apxIIID_1] [locus_tag=MIDG2331_01397] [protein=RTX-III toxin determinant D] [protein_id=CUU52667.1] [location=complement(1497005..1498438)] [gbkey=CDS]	LN908249.1_prot_CUU52667.1_1348		55 kDa		unknown	11	3	6	2
290	TRUE	Empty	[gene=rpsS] [locus_tag=MIDG2331_01973] [protein=ribosomal protein S19] [protein_id=CUU53201.1] [location=2056939..2057214] [gbkey=CDS]	LN908249.1_prot_CUU53201.1_1882		10 kDa		unknown	6	6	6	2
291	TRUE	Empty	[gene=murE] [locus_tag=MIDG2331_00013] [protein=UDP-N-acetylmuramyl-tripeptide synthetase] [protein_id=CUU51332.1] [location=13754..15256] [gbkey=CDS]	LN908249.1_prot_CUU51332.1_13		55 kDa		unknown	11	3	8	0
292	TRUE	Empty	[gene=adk] [locus_tag=MIDG2331_01364] [protein=adenylate kinase] [protein_id=CUU52634.1] [location=complement(1458181..1458825)] [gbkey=CDS]	LN908249.1_prot_CUU52634.1_1315		23 kDa		unknown	8	0	13	2
293	TRUE	Empty	[locus_tag=MIDG2331_01205] [protein=putative pseudouridine synthase] [protein_id=CUU52483.1] [location=complement(1311900..1313021)] [gbkey=CDS]	LN908249.1_prot_CUU52483.1_1164		42 kDa		unknown	8	4	5	6
294	TRUE	Empty	[gene=smf] [locus_tag=MIDG2331_01902] [protein=Smf protein] [protein_id=CUU53135.1] [location=1989567..1990721] [gbkey=CDS]	LN908249.1_prot_CUU53135.1_1816		43 kDa		unknown	9	3	8	4
295	TRUE	Empty	[gene=nrdB_1] [locus_tag=MIDG2331_00153] [protein=ribonucleoside-diphosphate reductase beta subunit 1] [protein_id=CUU51465.1] [location=167294..168271] [gbkey=CDS]	LN908249.1_prot_CUU51465.1_146		39 kDa		unknown	7	2	8	3
296	TRUE	Empty	[gene=gst] [locus_tag=MIDG2331_01695] [protein=glutathione S-transferase] [protein_id=CUU52944.1] [location=complement(1782710..1783327)] [gbkey=CDS]	LN908249.1_prot_CUU52944.1_1625		23 kDa		unknown	6	2	7	3
297	TRUE	Empty	[locus_tag=MIDG2331_02157] [protein=lipoprotein] [protein_id=CUU53375.1] [location=2228797..2229372] [gbkey=CDS]	LN908249.1_prot_CUU53375.1_2056		20 kDa		unknown	2	9	2	10
298	TRUE	Empty	[locus_tag=MIDG2331_00340] [protein=PhoH-like ATP-binding protein] [protein_id=CUU51645.1] [location=366295..367365] [gbkey=CDS]	LN908249.1_prot_CUU51645.1_326		40 kDa		unknown	9	2	5	2
299	TRUE	Empty	[gene=rpsU] [locus_tag=MIDG2331_01622] [protein=30S ribosomal protein s21] [protein_id=CUU52876.1] [location=complement(1716441..1716656)] [gbkey=CDS]	LN908249.1_prot_CUU52876.1_1557		8 kDa		unknown	5	6	2	4
300	TRUE	Empty	[locus_tag=MIDG2331_00734] [protein=phosphate transport regulator] [protein_id=CUU52029.1] [location=799354..800034] [gbkey=CDS]	LN908249.1_prot_CUU52029.1_710		26 kDa		unknown	7	5	8	5
301	TRUE	Empty	[gene=fur] [locus_tag=MIDG2331_01260] [protein=ferric uptake regulation protein] [protein_id=CUU52538.1] [location=complement(1365913..1366362)] [gbkey=CDS]	LN908249.1_prot_CUU52538.1_1219		17 kDa		unknown	8	4	8	3
302	TRUE	Empty	[gene=zipA] [locus_tag=MIDG2331_01369] [protein=cell division protein] [protein_id=CUU52639.1] [location=complement(1465888..1466898)] [gbkey=CDS]	LN908249.1_prot_CUU52639.1_1320		37 kDa		unknown	7	3	4	3
303	TRUE	Empty	[gene=gntK] [locus_tag=MIDG2331_01856] [protein=gluconate kinase] [protein_id=CUU53089.1] [location=1939829..1940344] [gbkey=CDS]	LN908249.1_prot_CUU53089.1_1770		19 kDa		unknown	4	3	6	2
304	TRUE	Empty	[gene=pyrH] [locus_tag=MIDG2331_00559] [protein=uridylate kinase] [protein_id=CUU51858.1] [location=606226..606939] [gbkey=CDS]	LN908249.1_prot_CUU51858.1_539		26 kDa		unknown	7	6	6	5
305	TRUE	Empty	[gene=yhcB] [locus_tag=MIDG2331_00590] [protein=Inner membrane protein YhcB] [protein_id=CUU51889.1] [location=complement(650845..651243)] [gbkey=CDS]	LN908249.1_prot_CUU51889.1_570		15 kDa		unknown	12	5	4	0
306	TRUE	Empty	[gene=apxIIIB_1] [locus_tag=MIDG2331_01398] [protein=Toxin RTX-III translocation ATP-binding protein (RTX-III toxin determinant B)] [protein_id=CUU52668.1] [location=complement(1498450..1500573)] [gbkey=CDS]	LN908249.1_prot_CUU52668.1_1349		80 kDa	TRUE	unknown	12	2	5	0
307	TRUE	Empty	[gene=dsbC] [locus_tag=MIDG2331_00481] [protein=thiol:disulfide interchange protein] [protein_id=CUU51783.1] [location=536040..536735] [gbkey=CDS]	LN908249.1_prot_CUU51783.1_464		25 kDa		unknown	7	6	7	4
308	TRUE	Empty	[gene=gmhD] [locus_tag=MIDG2331_01900] [protein=ADP-L-glycero-D-manno-heptose-6-epimerase] [protein_id=CUU53133.1] [location=complement(1987803..1988729)] [gbkey=CDS]	LN908249.1_prot_CUU53133.1_1814		35 kDa		unknown	6	4	8	4
309	TRUE	Empty	[locus_tag=MIDG2331_01660] [protein=putative transcriptional regulator] [protein_id=CUU52913.1] [location=1753132..1753434] [gbkey=CDS]	LN908249.1_prot_CUU52913.1_1594		11 kDa		unknown	8	5	3	2
310	TRUE	Empty	[gene=infC] [locus_tag=MIDG2331_00229] [protein=translation initiation factor IF-3] [protein_id=CUU51540.1] [location=248528..249007] [gbkey=CDS]	LN908249.1_prot_CUU51540.1_221		18 kDa		unknown	5	4	6	0
311	TRUE	Empty	[gene=uvrA] [locus_tag=MIDG2331_00805] [protein=excinuclease ABC subunit A] [protein_id=CUU52096.1] [location=complement(869753..872581)] [gbkey=CDS]	LN908249.1_prot_CUU52096.1_777		104 kDa		unknown	9	0	5	0
312	TRUE	Empty	[locus_tag=MIDG2331_00269] [protein=putative outer membrane protein] [protein_id=CUU51575.1] [location=289758..291152] [gbkey=CDS]	LN908249.1_prot_CUU51575.1_256		51 kDa		unknown	1	7	0	11
313	TRUE	Empty	[gene=napA] [locus_tag=MIDG2331_01600] [protein=periplasmic nitrate reductase NapA] [protein_id=CUU52854.1] [location=complement(1689748..1692231)] [gbkey=CDS]	LN908249.1_prot_CUU52854.1_1535		94 kDa		unknown	7	1	4	0
314	TRUE	Empty	[gene=atpC] [locus_tag=MIDG2331_01837] [protein=ATP synthase epsilon chain] [protein_id=CUU53070.1] [location=complement(1922342..1922761)] [gbkey=CDS]	LN908249.1_prot_CUU53070.1_1751		15 kDa		unknown	6	4	4	3
315	TRUE	Empty	[gene=ulaA] [locus_tag=MIDG2331_01904] [protein=ascorbate-specific permease IIC component UlaA] [protein_id=CUU53137.1] [location=complement(1992993..1994348)] [gbkey=CDS]	LN908249.1_prot_CUU53137.1_1818		48 kDa		unknown	8	3	5	5
316	TRUE	Empty	[gene=proQ] [locus_tag=MIDG2331_00124] [protein=putative ProP effector] [protein_id=CUU51437.1] [location=138579..139127] [gbkey=CDS]	LN908249.1_prot_CUU51437.1_118		20 kDa		unknown	6	4	8	4
317	TRUE	Empty	[gene=ddc] [locus_tag=MIDG2331_02203] [protein=L-2,4-diaminobutyrate decarboxylase] [protein_id=CUU53421.1] [location=2265515..2267050] [gbkey=CDS]	LN908249.1_prot_CUU53421.1_2102		56 kDa		unknown	5	0	9	3
318	TRUE	Empty	[locus_tag=MIDG2331_00040] [protein=GTP-binding protein] [protein_id=CUU51359.1] [location=44225..45400] [gbkey=CDS]	LN908249.1_prot_CUU51359.1_40		43 kDa		unknown	10	2	10	0
319	TRUE	Empty	[gene=ftsH] [locus_tag=MIDG2331_00586] [protein=cell division protein] [protein_id=CUU51885.1] [location=643465..645387] [gbkey=CDS]	LN908249.1_prot_CUU51885.1_566		71 kDa		unknown	10	2	9	0
320	TRUE	Empty	[gene=ribH] [locus_tag=MIDG2331_00403] [protein=6,7-dimethyl-8-ribityllumazine synthase] [protein_id=CUU51707.1] [location=444003..444464] [gbkey=CDS]	LN908249.1_prot_CUU51707.1_388		16 kDa		unknown	8	3	6	3
321	TRUE	Empty	[gene=slyD] [locus_tag=MIDG2331_01642] [protein=FkbP-type peptidyl-prolyl cis-trans isomerase] [protein_id=CUU52896.1] [location=1734758..1735351] [gbkey=CDS]	LN908249.1_prot_CUU52896.1_1577		21 kDa		unknown	6	2	9	4
322	TRUE	Empty	[gene=pyrF] [locus_tag=MIDG2331_00753] [protein=orotidine 5'-phosphate decarboxylase] [protein_id=CUU52048.1] [location=complement(813550..814242)] [gbkey=CDS]	LN908249.1_prot_CUU52048.1_729		25 kDa		unknown	4	2	3	3
323	TRUE	Empty	[gene=hflC] [locus_tag=MIDG2331_01114] [protein=HflC protein] [protein_id=CUU52397.1] [location=complement(1220604..1221491)] [gbkey=CDS]	LN908249.1_prot_CUU52397.1_1078		33 kDa		unknown	8	2	4	2
324	TRUE	Empty	[gene=thiL] [locus_tag=MIDG2331_00209] [protein=thiamin-monophosphate kinase] [protein_id=CUU51520.1] [location=224376..225341] [gbkey=CDS]	LN908249.1_prot_CUU51520.1_201		35 kDa		unknown	6	2	3	5
325	TRUE	Empty	[gene=secB] [locus_tag=MIDG2331_01676] [protein=protein export protein] [protein_id=CUU52929.1] [location=1769541..1770041] [gbkey=CDS]	LN908249.1_prot_CUU52929.1_1610		19 kDa		unknown	5	1	6	2
326	TRUE	Empty	[gene=leuS] [locus_tag=MIDG2331_00901] [protein=leucyl-tRNA synthetase] [protein_id=CUU52188.1] [location=981127..983712] [gbkey=CDS]	LN908249.1_prot_CUU52188.1_869		98 kDa		unknown	6	1	5	2
327	TRUE	Empty	[gene=manB] [locus_tag=MIDG2331_00661] [protein=phosphomannomutase] [protein_id=CUU51959.1] [location=complement(715287..716645)] [gbkey=CDS]	LN908249.1_prot_CUU51959.1_640		50 kDa		unknown	7	0	6	3
328	TRUE	Empty	[locus_tag=MIDG2331_02025] [protein=ABC transporter, ATP-binding subunit] [protein_id=CUU53252.1] [location=complement(2092871..2094811)] [gbkey=CDS]	LN908249.1_prot_CUU53252.1_1933		71 kDa		unknown	11	3	5	0
329	TRUE	Empty	[gene=gyrA] [locus_tag=MIDG2331_00298] [protein=DNA gyrase subunit A] [protein_id=CUU51604.1] [location=318208..320898] [gbkey=CDS]	LN908249.1_prot_CUU51604.1_285		99 kDa		unknown	9	0	8	2
330	TRUE	Empty	[locus_tag=MIDG2331_00352] [protein=putative ABC transporter ATP-binding protein] [protein_id=CUU51657.1] [location=complement(376993..377718)] [gbkey=CDS]	LN908249.1_prot_CUU51657.1_338		27 kDa		unknown	10	1	7	0
331	TRUE	Empty	[locus_tag=MIDG2331_00373] [protein=hypothetical protein] [protein_id=CUU51678.1] [location=complement(404161..404547)] [gbkey=CDS]	LN908249.1_prot_CUU51678.1_359		15 kDa		unknown	0	6	0	5
332	TRUE	Empty	[locus_tag=MIDG2331_00421] [protein=hypothetical protein] [protein_id=CUU51725.1] [location=complement(462545..464065)] [gbkey=CDS]	LN908249.1_prot_CUU51725.1_406		56 kDa		unknown	5	3	5	4
333	TRUE	Empty	[gene=apxIIIC] [locus_tag=MIDG2331_01400] [protein=hemolysin-activating lysine-acyltransferase HlyC] [protein_id=CUU52670.1] [location=complement(1503804..1504325)] [gbkey=CDS]	LN908249.1_prot_CUU52670.1_1351		20 kDa		unknown	8	3	6	2
334	TRUE	Empty	[gene=mltC] [locus_tag=MIDG2331_01936] [protein=membrane-bound lytic murein transglycosylase C] [protein_id=CUU53169.1] [location=2023544..2024641] [gbkey=CDS]	LN908249.1_prot_CUU53169.1_1850		41 kDa		unknown	5	4	2	7
335	TRUE	Empty	[gene=pfkA] [locus_tag=MIDG2331_01164] [protein=phosphofructokinase] [protein_id=CUU52447.1] [location=complement(1274678..1275652)] [gbkey=CDS]	LN908249.1_prot_CUU52447.1_1128		36 kDa		unknown	6	5	3	4
336	TRUE	Empty	[gene=bioB] [locus_tag=MIDG2331_00121] [protein=biotin synthetase] [protein_id=CUU51435.1] [location=136933..137943] [gbkey=CDS]	LN908249.1_prot_CUU51435.1_116		38 kDa		unknown	11	2	4	2
337	TRUE	Empty	[gene=dnaA] [locus_tag=MIDG2331_00001] [protein=chromosomal replication initiator protein] [protein_id=CUU51320.1] [location=162..1547] [gbkey=CDS]	LN908249.1_prot_CUU51320.1_1		53 kDa		unknown	9	1	5	0
338	TRUE	Empty	[gene=purB] [locus_tag=MIDG2331_00850] [protein=adenylosuccinate lyase] [protein_id=CUU52137.1] [location=complement(918497..919864)] [gbkey=CDS]	LN908249.1_prot_CUU52137.1_818		52 kDa		unknown	9	1	7	0
339	TRUE	Empty	[locus_tag=MIDG2331_00677] [protein=lipoprotein precursor] [protein_id=CUU51975.1] [location=732848..733660] [gbkey=CDS]	LN908249.1_prot_CUU51975.1_656		30 kDa		unknown	6	0	9	0
340	TRUE	Empty	[gene=rbfA] [locus_tag=MIDG2331_00627] [protein=ribosome binding factor A] [protein_id=CUU51925.1] [location=689997..690380] [gbkey=CDS]	LN908249.1_prot_CUU51925.1_606		15 kDa		unknown	7	4	3	4
341	TRUE	Empty	[gene=znuA] [locus_tag=MIDG2331_01611] [protein=periplasmic zinc transporter] [protein_id=CUU52865.1] [location=1702899..1703876] [gbkey=CDS]	LN908249.1_prot_CUU52865.1_1546		36 kDa		unknown	5	3	2	6
342	TRUE	Empty	[gene=metG] [locus_tag=MIDG2331_00368] [protein=methionyl-tRNA synthetase] [protein_id=CUU51673.1] [location=complement(398736..400784)] [gbkey=CDS]	LN908249.1_prot_CUU51673.1_354		77 kDa		unknown	7	2	5	1
343	TRUE	Empty	[gene=apfB] [locus_tag=MIDG2331_00908] [protein=protein transport protein HofB-like protein, pili/fimbriae biogenesis protein] [protein_id=CUU52195.1] [location=complement(988198..989592)] [gbkey=CDS]	LN908249.1_prot_CUU52195.1_876		53 kDa		unknown	7	4	5	0
344	TRUE	Empty	[gene=pryE] [locus_tag=MIDG2331_00334] [protein=orotate phosphoribosyltransferase] [protein_id=CUU51639.1] [location=360005..360646] [gbkey=CDS]	LN908249.1_prot_CUU51639.1_320		24 kDa		unknown	9	0	5	2
345	TRUE	Empty	[locus_tag=MIDG2331_01538] [protein=hypothetical protein] [protein_id=CUU52792.1] [location=complement(1619427..1619768)] [gbkey=CDS]	LN908249.1_prot_CUU52792.1_1473		13 kDa		unknown	6	4	0	0
346	TRUE	Empty	[gene=selB] [locus_tag=MIDG2331_01745] [protein=selenocysteine-specific elongation factor] [protein_id=CUU52983.1] [location=complement(1829529..1831364)] [gbkey=CDS]	LN908249.1_prot_CUU52983.1_1664		69 kDa		unknown	9	0	9	0
347	TRUE	Empty	[gene=radA] [locus_tag=MIDG2331_00910] [protein=DNA repair protein] [protein_id=CUU52197.1] [location=990238..991617] [gbkey=CDS]	LN908249.1_prot_CUU52197.1_878		50 kDa		unknown	9	3	6	0
348	TRUE	Empty	[gene=thrA] [locus_tag=MIDG2331_00258] [protein=Bifunctional aspartokinase/homoserine dehydrogenase 1] [protein_id=CUU51568.1] [location=complement(274207..276663)] [gbkey=CDS]	LN908249.1_prot_CUU51568.1_249		88 kDa		unknown	7	0	7	0
349	TRUE	Empty	[gene=parC] [locus_tag=MIDG2331_00568] [protein=topoisomerase IV subunit A] [protein_id=CUU51867.1] [location=616919..619165] [gbkey=CDS]	LN908249.1_prot_CUU51867.1_548		83 kDa		unknown	6	0	9	0
350	TRUE	Empty	[gene=glpR] [locus_tag=MIDG2331_00849] [protein=glycerol-3-phosphate regulon repressor] [protein_id=CUU52136.1] [location=complement(917668..918429)] [gbkey=CDS]	LN908249.1_prot_CUU52136.1_817		28 kDa		unknown	5	4	5	3
351	TRUE	Empty	[locus_tag=MIDG2331_01673] [protein=LysM domain/BON superfamily protein] [protein_id=CUU52926.1] [location=1766988..1767431] [gbkey=CDS]	LN908249.1_prot_CUU52926.1_1607		16 kDa		unknown	4	3	4	3
352	TRUE	Empty	[gene=ftsA] [locus_tag=MIDG2331_00022] [protein=cell division protein] [protein_id=CUU51341.1] [location=25146..26420] [gbkey=CDS]	LN908249.1_prot_CUU51341.1_22		45 kDa		unknown	9	2	4	2
353	TRUE	Empty	[gene=mfd] [locus_tag=MIDG2331_01486] [protein=transcription repair coupling factor] [protein_id=CUU52748.1] [location=complement(1571090..1574539)] [gbkey=CDS]	LN908249.1_prot_CUU52748.1_1429		130 kDa		unknown	6	0	3	1
354	TRUE	Empty	[locus_tag=MIDG2331_00736] [protein=SH3 domain protein] [protein_id=CUU52031.1] [location=801371..801976] [gbkey=CDS]	LN908249.1_prot_CUU52031.1_712		23 kDa		unknown	7	0	5	0
355	TRUE	Empty	[gene=mutS] [locus_tag=MIDG2331_01790] [protein=DNA mismatch repair protein] [protein_id=CUU53027.1] [location=complement(1878014..1880608)] [gbkey=CDS]	LN908249.1_prot_CUU53027.1_1708		96 kDa		unknown	7	0	5	0
356	TRUE	Empty	[gene=wzz] [locus_tag=MIDG2331_01635] [protein=Wzz-like protein] [protein_id=CUU52889.1] [location=complement(1729379..1730491)] [gbkey=CDS]	LN908249.1_prot_CUU52889.1_1570		42 kDa		unknown	8	0	6	0
357	TRUE	Empty	[locus_tag=MIDG2331_01675] [protein=rhodanese-related sulfurtransferase] [protein_id=CUU52928.1] [location=1769067..1769516] [gbkey=CDS]	LN908249.1_prot_CUU52928.1_1609		17 kDa		unknown	8	1	6	0
358	TRUE	Empty	[gene=dapA] [locus_tag=MIDG2331_00931] [protein=dihydrodipicolinate synthase] [protein_id=CUU52215.1] [location=complement(1011389..1012276)] [gbkey=CDS]	LN908249.1_prot_CUU52215.1_896		31 kDa		unknown	5	0	8	0
359	TRUE	Empty	[gene=oxyR] [locus_tag=MIDG2331_01614] [protein=hydrogen peroxide-inducible genes activator] [protein_id=CUU52868.1] [location=1705837..1706730] [gbkey=CDS]	LN908249.1_prot_CUU52868.1_1549		33 kDa		unknown	6	3	4	3
360	TRUE	Empty	[gene=apt] [locus_tag=MIDG2331_00278] [protein=adenine phosphoribosyltransferase] [protein_id=CUU51584.1] [location=complement(298421..298960)] [gbkey=CDS]	LN908249.1_prot_CUU51584.1_265		20 kDa		unknown	4	2	7	3
361	TRUE	Empty	[gene=sspA] [locus_tag=MIDG2331_00667] [protein=stringent starvation protein A] [protein_id=CUU51965.1] [location=complement(721773..722417)] [gbkey=CDS]	LN908249.1_prot_CUU51965.1_646		24 kDa		unknown	6	2	6	4
362	TRUE	Empty	[locus_tag=MIDG2331_01083] [protein=aminotransferase] [protein_id=CUU52366.1] [location=1187101..1188318] [gbkey=CDS]	LN908249.1_prot_CUU52366.1_1047		45 kDa		unknown	5	6	4	3
363	TRUE	Empty	[gene=aroK] [locus_tag=MIDG2331_00201] [protein=shikimate kinase I] [protein_id=CUU51512.1] [location=complement(216863..217384)] [gbkey=CDS]	LN908249.1_prot_CUU51512.1_193		19 kDa		unknown	6	2	7	2
364	TRUE	Empty	[locus_tag=MIDG2331_01967] [protein=putative DNA transformation protein] [protein_id=CUU53195.1] [location=complement(2053122..2053778)] [gbkey=CDS]	LN908249.1_prot_CUU53195.1_1876		26 kDa		unknown	5	6	3	3
365	TRUE	Empty	[gene=hns] [locus_tag=MIDG2331_00470] [protein=DNA-binding protein H-NS] [protein_id=CUU51773.1] [location=complement(522138..522545)] [gbkey=CDS]	LN908249.1_prot_CUU51773.1_454		15 kDa		unknown	6	4	6	2
366	TRUE	Empty	[gene=zapB] [locus_tag=MIDG2331_00614] [protein=Cell division protein ZapB] [protein_id=CUU51913.1] [location=complement(674882..675100)] [gbkey=CDS]	LN908249.1_prot_CUU51913.1_594		9 kDa		unknown	6	3	6	3
367	TRUE	Empty	[gene=putP] [locus_tag=MIDG2331_00110] [protein=sodium/proline symporter, proline permease] [protein_id=CUU51425.1] [location=complement(128303..129817)] [gbkey=CDS]	LN908249.1_prot_CUU51425.1_106		55 kDa		unknown	5	3	3	4
368	TRUE	Empty	[gene=rpmB] [locus_tag=MIDG2331_02199] [protein=50S ribosomal protein L28] [protein_id=CUU53417.1] [location=2262398..2262634] [gbkey=CDS]	LN908249.1_prot_CUU53417.1_2098		9 kDa		unknown	5	5	3	5
369	TRUE	Empty	[locus_tag=MIDG2331_02089] [protein=putative glycosyltransferase] [protein_id=CUU53307.1] [location=2155910..2156698] [gbkey=CDS]	LN908249.1_prot_CUU53307.1_1988		31 kDa		unknown	8	3	5	0
370	TRUE	Empty	[gene=apxIIIB_2] [locus_tag=MIDG2331_01555] [protein=Toxin RTX-III translocation ATP-binding protein (RTX-III toxin determinant B)] [protein_id=CUU52809.1] [location=complement(1634504..1636627)] [gbkey=CDS]	LN908249.1_prot_CUU52809.1_1490		80 kDa	TRUE	unknown	8	3	4	0
371	TRUE	Empty	[gene=rlpB] [locus_tag=MIDG2331_00902] [protein=putative rare lipoprotein B] [protein_id=CUU52189.1] [location=983812..984306] [gbkey=CDS]	LN908249.1_prot_CUU52189.1_870		18 kDa		unknown	0	4	0	10
372	TRUE	Empty	[locus_tag=MIDG2331_00877] [protein=putative ABC transporter periplasmic binding protein] [protein_id=CUU52164.1] [location=952578..954152] [gbkey=CDS]	LN908249.1_prot_CUU52164.1_845		58 kDa		unknown	8	1	4	0
373	TRUE	Empty	[gene=fadR] [locus_tag=MIDG2331_00339] [protein=fatty acid metabolism regulator protein] [protein_id=CUU51644.1] [location=365558..366286] [gbkey=CDS]	LN908249.1_prot_CUU51644.1_325		28 kDa		unknown	8	0	5	0
374	TRUE	Empty	[locus_tag=MIDG2331_00774] [protein=hypothetical protein] [protein_id=CUU52068.1] [location=837744..838022] [gbkey=CDS]	LN908249.1_prot_CUU52068.1_749		11 kDa		unknown	10	3	4	0
375	TRUE	Empty	[gene=ushA] [locus_tag=MIDG2331_00634] [protein=5'-nucleotidase/2', 3'-cyclic phosphodiesterase] [protein_id=CUU51932.1] [location=697650..699626] [gbkey=CDS]	LN908249.1_prot_CUU51932.1_613		73 kDa		unknown	11	0	5	0
376	TRUE	Empty	[gene=fabI] [locus_tag=MIDG2331_00772] [protein=enoyl-[acyl-carrier-protein] reductase] [protein_id=CUU52066.1] [location=836508..837296] [gbkey=CDS]	LN908249.1_prot_CUU52066.1_747		28 kDa		unknown	5	4	5	2
377	TRUE	Empty	[locus_tag=MIDG2331_00036] [protein=hypothetical protein] [protein_id=CUU51355.1] [location=complement(40863..41138)] [gbkey=CDS]	LN908249.1_prot_CUU51355.1_36		10 kDa		unknown	3	2	4	7
378	TRUE	Empty	[gene=sodC] [locus_tag=MIDG2331_00004] [protein=superoxide dismutase Cu-Zn] [protein_id=CUU51323.1] [location=complement(4139..4711)] [gbkey=CDS]	LN908249.1_prot_CUU51323.1_4		20 kDa		unknown	2	5	1	5
379	TRUE	Empty	[gene=cbiK] [locus_tag=MIDG2331_01812] [protein=Nickel uptake substrate-specific transmembrane region] [protein_id=CUU53049.1] [location=complement(1896143..1896829)] [gbkey=CDS]	LN908249.1_prot_CUU53049.1_1730		26 kDa		unknown	6	0	6	3
380	TRUE	Empty	[gene=era] [locus_tag=MIDG2331_00531] [protein=GTP-binding protein] [protein_id=CUU51831.1] [location=577985..578899] [gbkey=CDS]	LN908249.1_prot_CUU51831.1_512		35 kDa		unknown	7	0	5	2
381	TRUE	Empty	[gene=suhB] [locus_tag=MIDG2331_00213] [protein=inositol-1-monophosphatase] [protein_id=CUU51524.1] [location=227726..228529] [gbkey=CDS]	LN908249.1_prot_CUU51524.1_205		29 kDa		unknown	7	0	6	0
382	TRUE	Empty	[gene=nqrC] [locus_tag=MIDG2331_00158] [protein=Na+-translocating NADH-ubiquinone oxidoreductase subunit C] [protein_id=CUU51470.1] [location=173700..174473] [gbkey=CDS]	LN908249.1_prot_CUU51470.1_151		27 kDa		unknown	10	0	6	0
383	TRUE	Empty	[gene=lptA] [locus_tag=MIDG2331_00353] [protein=Lipopolysaccharide export system protein LptA] [protein_id=CUU51658.1] [location=complement(377728..378231)] [gbkey=CDS]	LN908249.1_prot_CUU51658.1_339		18 kDa		unknown	0	5	0	7
384	TRUE	Empty	[locus_tag=MIDG2331_01730] [protein=hydroxylamine reductase] [protein_id=CUU52968.1] [location=1811480..1813135] [gbkey=CDS]	LN908249.1_prot_CUU52968.1_1649		61 kDa		unknown	12	0	1	0
385	TRUE	Empty	[gene=prlC] [locus_tag=MIDG2331_01074] [protein=oligopeptidase A] [protein_id=CUU52357.1] [location=complement(1175547..1177580)] [gbkey=CDS]	LN908249.1_prot_CUU52357.1_1038		77 kDa		unknown	10	0	6	0
386	TRUE	Empty	[gene=acpP] [locus_tag=MIDG2331_02034] [protein=acyl carrier protein] [protein_id=CUU53258.1] [location=complement(2100486..2100719)] [gbkey=CDS]	LN908249.1_prot_CUU53258.1_1939		9 kDa		unknown	2	3	5	5
387	TRUE	Empty	[gene=orfG] [locus_tag=MIDG2331_00155] [protein=transformation locus protein OrfG-like protein] [protein_id=CUU51467.1] [location=complement(170057..170656)] [gbkey=CDS]	LN908249.1_prot_CUU51467.1_148		22 kDa		unknown	3	2	5	2
388	TRUE	Empty	[gene=iscU] [locus_tag=MIDG2331_00960] [protein=nifU-like protein] [protein_id=CUU52244.1] [location=complement(1039184..1039567)] [gbkey=CDS]	LN908249.1_prot_CUU52244.1_925		14 kDa		unknown	5	3	5	3
389	TRUE	Empty	[gene=fstX] [locus_tag=MIDG2331_01491] [protein=cell division protein] [protein_id=CUU52753.1] [location=complement(1579452..1580390)] [gbkey=CDS]	LN908249.1_prot_CUU52753.1_1434		35 kDa		unknown	7	2	2	2
390	TRUE	Empty	[locus_tag=MIDG2331_00494] [protein=hypothetical protein] [protein_id=CUU51796.1] [location=complement(549103..549396)] [gbkey=CDS]	LN908249.1_prot_CUU51796.1_477		11 kDa		unknown	3	5	0	3
391	TRUE	Empty	[gene=pyrD] [locus_tag=MIDG2331_00796] [protein=dihydroorotate dehydrogenase] [protein_id=CUU52087.1] [location=complement(860712..861719)] [gbkey=CDS]	LN908249.1_prot_CUU52087.1_768		36 kDa		unknown	5	3	5	0
392	TRUE	Empty	[gene=tpx] [locus_tag=MIDG2331_01654] [protein=putative thiol peroxidase] [protein_id=CUU52907.1] [location=1747458..1747958] [gbkey=CDS]	LN908249.1_prot_CUU52907.1_1588		17 kDa		unknown	4	0	6	2
393	TRUE	Empty	[gene=fabA] [locus_tag=MIDG2331_02114] [protein=3-hydroxydecanoyl-(acyl-carrier protein) dehydratase] [protein_id=CUU53332.1] [location=complement(2183241..2183771)] [gbkey=CDS]	LN908249.1_prot_CUU53332.1_2013		19 kDa		unknown	3	0	6	2
394	TRUE	Empty	[gene=hemL] [locus_tag=MIDG2331_01739] [protein=glutamate-1-semialdehyde aminotransferase] [protein_id=CUU52977.1] [location=1822086..1823366] [gbkey=CDS]	LN908249.1_prot_CUU52977.1_1658		45 kDa		unknown	6	0	3	2
395	TRUE	Empty	[gene=dnaN] [locus_tag=MIDG2331_00002] [protein=DNA polymerase III beta chain] [protein_id=CUU51321.1] [location=1564..2667] [gbkey=CDS]	LN908249.1_prot_CUU51321.1_2		41 kDa		unknown	6	0	3	2
396	TRUE	Empty	[gene=oapA] [locus_tag=MIDG2331_01570] [protein=opacity associated protein A] [protein_id=CUU52824.1] [location=complement(1652821..1654212)] [gbkey=CDS]	LN908249.1_prot_CUU52824.1_1505		50 kDa		unknown	3	0	3	1
397	TRUE	Empty	[gene=nadR] [locus_tag=MIDG2331_00046] [protein=transcription regulator] [protein_id=CUU51365.1] [location=52696..53976] [gbkey=CDS]	LN908249.1_prot_CUU51365.1_46		50 kDa		unknown	4	0	4	0
398	TRUE	Empty	[gene=lapB_2] [locus_tag=MIDG2331_00476] [protein=putative membrane protein] [protein_id=CUU51778.1] [location=complement(528116..528982)] [gbkey=CDS]	LN908249.1_prot_CUU51778.1_459		34 kDa		unknown	6	0	6	0
399	TRUE	Empty	[gene=galK] [locus_tag=MIDG2331_01031] [protein=galactokinase] [protein_id=CUU52315.1] [location=1118925..1120079] [gbkey=CDS]	LN908249.1_prot_CUU52315.1_996		42 kDa		unknown	6	0	7	0
400	TRUE	Empty	[gene=tolA1] [locus_tag=MIDG2331_00315] [protein=colicin import membrane protein] [protein_id=CUU51621.1] [location=339305..340696] [gbkey=CDS]	LN908249.1_prot_CUU51621.1_302		51 kDa		unknown	0	9	0	3
401	TRUE	Empty	[gene=tyrS] [locus_tag=MIDG2331_01619] [protein=tyrosyl-tRNA synthetase] [protein_id=CUU52873.1] [location=1711215..1712405] [gbkey=CDS]	LN908249.1_prot_CUU52873.1_1554		44 kDa		unknown	6	0	4	2
402	TRUE	Empty	[gene=ftsK] [locus_tag=MIDG2331_00609] [protein=cell division protein] [protein_id=CUU51908.1] [location=667890..670760] [gbkey=CDS]	LN908249.1_prot_CUU51908.1_589		106 kDa		unknown	6	0	7	0
403	TRUE	Empty	[gene=rplT] [locus_tag=MIDG2331_00231] [protein=ribosomal protein L20] [protein_id=CUU51542.1] [location=249521..249874] [gbkey=CDS]	LN908249.1_prot_CUU51542.1_223		13 kDa		unknown	4	6	0	4
404	TRUE	Empty	[locus_tag=MIDG2331_01631] [protein=glycosyltransferase] [protein_id=CUU52885.1] [location=complement(1725358..1726407)] [gbkey=CDS]	LN908249.1_prot_CUU52885.1_1566		40 kDa		unknown	4	2	4	0
405	TRUE	Empty	[gene=nrdA_1] [locus_tag=MIDG2331_00154] [protein=ribonucleoside-diphosphate reductase alpha subunit 1] [protein_id=CUU51466.1] [location=168258..169922] [gbkey=CDS]	LN908249.1_prot_CUU51466.1_147		63 kDa		unknown	4	0	4	0
406	TRUE	Empty	[gene=gltX] [locus_tag=MIDG2331_01321] [protein=glutamyl-tRNA synthetase] [protein_id=CUU52595.1] [location=1427842..1429281] [gbkey=CDS]	LN908249.1_prot_CUU52595.1_1276		54 kDa		unknown	6	0	6	0
407	TRUE	Empty	[gene=rbsK3] [locus_tag=MIDG2331_02266] [protein=sugar kinase] [protein_id=CUU53481.1] [location=complement(2324101..2325024)] [gbkey=CDS]	LN908249.1_prot_CUU53481.1_2162		33 kDa		unknown	6	0	8	0
408	TRUE	Empty	[gene=bioF] [locus_tag=MIDG2331_00971] [protein=8-amino-7-oxononanoate synthase] [protein_id=CUU52255.1] [location=complement(1049522..1050685)] [gbkey=CDS]	LN908249.1_prot_CUU52255.1_936		43 kDa		unknown	4	3	4	2
409	TRUE	Empty	[locus_tag=MIDG2331_00781] [protein=SAM-dependent methyltransferase] [protein_id=CUU52074.1] [location=842695..843450] [gbkey=CDS]	LN908249.1_prot_CUU52074.1_755		28 kDa		unknown	6	2	4	2
410	TRUE	Empty	[gene=rpsQ] [locus_tag=MIDG2331_01978] [protein=30S ribosomal protein S17] [protein_id=CUU53206.1] [location=2058898..2059152] [gbkey=CDS]	LN908249.1_prot_CUU53206.1_1887		10 kDa		unknown	3	3	4	3
411	TRUE	Empty	[gene=rpmA] [locus_tag=MIDG2331_02229] [protein=50S ribosomal protein L27] [protein_id=CUU53445.1] [location=2287593..2287850] [gbkey=CDS]	LN908249.1_prot_CUU53445.1_2126		9 kDa		unknown	6	2	2	3
412	TRUE	Empty	[gene=rodZ] [locus_tag=MIDG2331_01224] [protein=Cytoskeleton protein RodZ] [protein_id=CUU52502.1] [location=complement(1327901..1328869)] [gbkey=CDS]	LN908249.1_prot_CUU52502.1_1183		36 kDa		unknown	5	1	3	1
413	TRUE	Empty	[gene=prfC_1] [locus_tag=MIDG2331_00030] [protein=peptide chain release factor 3] [protein_id=CUU51349.1] [location=complement(35601..37181)] [gbkey=CDS]	LN908249.1_prot_CUU51349.1_30		59 kDa		unknown	4	0	6	2
414	TRUE	Empty	[gene=cysK] [locus_tag=MIDG2331_00256] [protein=cysteine synthase] [protein_id=CUU51566.1] [location=complement(272095..273045)] [gbkey=CDS]	LN908249.1_prot_CUU51566.1_247		34 kDa		unknown	6	0	4	2
415	TRUE	Empty	[locus_tag=MIDG2331_01627] [protein=putative sugar transferase] [protein_id=CUU52881.1] [location=complement(1720108..1721418)] [gbkey=CDS]	LN908249.1_prot_CUU52881.1_1562		51 kDa		unknown	5	0	2	2
416	TRUE	Empty	[locus_tag=MIDG2331_00222] [protein=CRISPR-associated protein] [protein_id=CUU51533.1] [location=complement(240723..241718)] [gbkey=CDS]	LN908249.1_prot_CUU51533.1_214		37 kDa		unknown	6	0	4	0
417	TRUE	Empty	[gene=mukF] [locus_tag=MIDG2331_00569] [protein=MukF protein] [protein_id=CUU51868.1] [location=619305..620636] [gbkey=CDS]	LN908249.1_prot_CUU51868.1_549		51 kDa		unknown	5	0	4	0
418	TRUE	Empty	[gene=rpsT] [locus_tag=MIDG2331_01742] [protein=30S ribosomal protein S20] [protein_id=CUU52980.1] [location=1826471..1826734] [gbkey=CDS]	LN908249.1_prot_CUU52980.1_1661		10 kDa		unknown	7	0	1	0
419	TRUE	Empty	[gene=rep] [locus_tag=MIDG2331_00291] [protein=ATP-dependent DNA helicase] [protein_id=CUU51597.1] [location=complement(310415..312433)] [gbkey=CDS]	LN908249.1_prot_CUU51597.1_278		78 kDa		unknown	5	2	3	0
420	TRUE	Empty	[gene=tatA] [locus_tag=MIDG2331_02214] [protein=Sec-independent protein secretion pathway components] [protein_id=CUU53430.1] [location=2275411..2275641] [gbkey=CDS]	LN908249.1_prot_CUU53430.1_2111		8 kDa		unknown	5	0	4	0
421	TRUE	Empty	[locus_tag=MIDG2331_00055] [protein=hypothetical protein] [protein_id=CUU51374.1] [location=60947..61810] [gbkey=CDS]	LN908249.1_prot_CUU51374.1_55		33 kDa		unknown	6	0	6	0
422	TRUE	Empty	[gene=trmE] [locus_tag=MIDG2331_01655] [protein=tRNA modification GTPase] [protein_id=CUU52908.1] [location=1748081..1749439] [gbkey=CDS]	LN908249.1_prot_CUU52908.1_1589		50 kDa		unknown	7	0	5	0
423	TRUE	Empty	[gene=galU] [locus_tag=MIDG2331_00660] [protein=UTP-glucose-1-phosphate uridylyltransferase] [protein_id=CUU51958.1] [location=complement(714287..715174)] [gbkey=CDS]	LN908249.1_prot_CUU51958.1_639		32 kDa		unknown	4	0	4	0
424	TRUE	Empty	[gene=ygfZ] [locus_tag=MIDG2331_00056] [protein=tRNA-modifying protein YgfZ] [protein_id=CUU51375.1] [location=61819..62706] [gbkey=CDS]	LN908249.1_prot_CUU51375.1_56		33 kDa		unknown	3	0	7	0
425	TRUE	Empty	[gene=lysS] [locus_tag=MIDG2331_00835] [protein=lysyl-tRNA synthetase] [protein_id=CUU52124.1] [location=complement(901623..903125)] [gbkey=CDS]	LN908249.1_prot_CUU52124.1_805		57 kDa		unknown	5	0	4	0
426	TRUE	Empty	[gene=ycaO] [locus_tag=MIDG2331_00837] [protein=Ribosomal protein S12 methylthiotransferase accessory factor YcaO] [protein_id=CUU52126.1] [location=904965..906728] [gbkey=CDS]	LN908249.1_prot_CUU52126.1_807		67 kDa		unknown	7	0	5	0
427	TRUE	Empty	[locus_tag=MIDG2331_01276] [protein=maltoporin] [protein_id=CUU52554.1] [location=complement(1381170..1382462)] [gbkey=CDS]	LN908249.1_prot_CUU52554.1_1235		48 kDa		unknown	0	6	0	7
428	TRUE	Empty	[locus_tag=MIDG2331_00378] [protein=autonomous glycyl radical cofactor] [protein_id=CUU51683.1] [location=complement(407534..407920)] [gbkey=CDS]	LN908249.1_prot_CUU51683.1_364		14 kDa		unknown	3	2	3	2
429	TRUE	Empty	[gene=map] [locus_tag=MIDG2331_02262] [protein=methionine aminopeptidase] [protein_id=CUU53477.1] [location=2320119..2320925] [gbkey=CDS]	LN908249.1_prot_CUU53477.1_2158		30 kDa		unknown	4	2	4	0
430	TRUE	Empty	[locus_tag=MIDG2331_01884] [protein=putative ABC transporter, periplasmic binding protein] [protein_id=CUU53117.1] [location=1970142..1971770] [gbkey=CDS]	LN908249.1_prot_CUU53117.1_1798		59 kDa		unknown	4	2	3	0
431	TRUE	Empty	[gene=rpsN] [locus_tag=MIDG2331_01982] [protein=30S ribosomal protein S14] [protein_id=CUU53210.1] [location=2060669..2060959] [gbkey=CDS]	LN908249.1_prot_CUU53210.1_1891		11 kDa		unknown	0	0	4	0
432	TRUE	Empty	[gene=aroG] [locus_tag=MIDG2331_00611] [protein=phospho-2-dehydro-3-deoxyheptonate aldolase] [protein_id=CUU51910.1] [location=671931..673004] [gbkey=CDS]	LN908249.1_prot_CUU51910.1_591		39 kDa		unknown	7	0	4	0
433	TRUE	Empty	[locus_tag=MIDG2331_01233] [protein=hypothetical protein] [protein_id=CUU52511.1] [location=1339186..1339830] [gbkey=CDS]	LN908249.1_prot_CUU52511.1_1192		25 kDa		unknown	4	0	3	2
434	TRUE	Empty	[gene=ddlB] [locus_tag=MIDG2331_00020] [protein=D-alanine-D-alanine ligase B] [protein_id=CUU51339.1] [location=23415..24326] [gbkey=CDS]	LN908249.1_prot_CUU51339.1_20		33 kDa		unknown	4	0	3	2
435	TRUE	Empty	[locus_tag=MIDG2331_00638] [protein=hypothetical protein] [protein_id=CUU51936.1] [location=complement(701109..701327)] [gbkey=CDS]	LN908249.1_prot_CUU51936.1_617 (+1)		8 kDa		unknown	6	2	0	0
436	TRUE	Empty	[locus_tag=MIDG2331_01947] [protein=Cupin superfamily protein] [protein_id=CUU53176.1] [location=2028519..2029706] [gbkey=CDS]	LN908249.1_prot_CUU53176.1_1857		46 kDa		unknown	4	0	4	0
437	TRUE	Empty	[locus_tag=MIDG2331_01314] [protein=putative transcriptional accessory protein] [protein_id=CUU52592.1] [location=complement(1422752..1425079)] [gbkey=CDS]	LN908249.1_prot_CUU52592.1_1273		86 kDa		unknown	6	0	5	0
438	TRUE	Empty	[gene=frr] [locus_tag=MIDG2331_00560] [protein=ribosome recycling factor] [protein_id=CUU51859.1] [location=607123..607680] [gbkey=CDS]	LN908249.1_prot_CUU51859.1_540		21 kDa		unknown	2	2	3	3
439	TRUE	Empty	[locus_tag=MIDG2331_01349] [protein=putative gamma-carboxymuconolactone decarboxylase subunit] [protein_id=CUU52619.1] [location=1447505..1447843] [gbkey=CDS]	LN908249.1_prot_CUU52619.1_1300		12 kDa		unknown	3	5	2	2
440	TRUE	Empty	[gene=radC_2] [locus_tag=MIDG2331_02198] [protein=DNA repair protein] [protein_id=CUU53416.1] [location=2261567..2262229] [gbkey=CDS]	LN908249.1_prot_CUU53416.1_2097		25 kDa		unknown	6	2	0	2
441	TRUE	Empty	[gene=prfA] [locus_tag=MIDG2331_02276] [protein=peptide chain release factor 1] [protein_id=CUU53491.1] [location=complement(2333985..2335067)] [gbkey=CDS]	LN908249.1_prot_CUU53491.1_2172		41 kDa		unknown	4	0	3	2
442	TRUE	Empty	[gene=spoT] [locus_tag=MIDG2331_02040] [protein=guanosine-3',5'-bis(diphosphate) 3'-pyrophosphohydrolase] [protein_id=CUU53264.1] [location=complement(2105865..2107571)] [gbkey=CDS]	LN908249.1_prot_CUU53264.1_1945		64 kDa		unknown	2	0	6	2
443	TRUE	Empty	[locus_tag=MIDG2331_01371] [protein=hypothetical protein] [protein_id=CUU52641.1] [location=complement(1467959..1468285)] [gbkey=CDS]	LN908249.1_prot_CUU52641.1_1322		12 kDa		unknown	0	3	2	4
444	TRUE	Empty	[gene=rimP] [locus_tag=MIDG2331_00624] [protein=Ribosome maturation factor RimP] [protein_id=CUU51922.1] [location=685319..685780] [gbkey=CDS]	LN908249.1_prot_CUU51922.1_603		17 kDa		unknown	4	0	5	0
445	TRUE	Empty	[locus_tag=MIDG2331_00639] [protein=hypothetical protein] [protein_id=CUU51937.1] [location=complement(701421..701885)] [gbkey=CDS]	LN908249.1_prot_CUU51937.1_618 (+1)		18 kDa		unknown	5	1	3	0
446	TRUE	Empty	[locus_tag=MIDG2331_00679] [protein=high-affinity Fe2+/Pb2+ permease] [protein_id=CUU51977.1] [location=734876..735496] [gbkey=CDS]	LN908249.1_prot_CUU51977.1_658		23 kDa		unknown	4	0	3	0
447	TRUE	Empty	[locus_tag=MIDG2331_01194] [protein=putative periplasmic protein] [protein_id=CUU52472.1] [location=1298753..1299202] [gbkey=CDS]	LN908249.1_prot_CUU52472.1_1153		16 kDa		unknown	4	1	2	0
448	TRUE	Empty	[gene=murG] [locus_tag=MIDG2331_00018] [protein=UDP-N-acetylglucosamine-N-acetylmuramyl-(pentapeptide) pyrophosphoryl-undecaprenol N-acetylglucosamine transferase] [protein_id=CUU51337.1] [location=20773..21828] [gbkey=CDS]	LN908249.1_prot_CUU51337.1_18		38 kDa		unknown	4	1	3	0
449	TRUE	Empty	[gene=hsdM2] [locus_tag=MIDG2331_00299] [protein=putative type I restriction-modification systemmethyltransferase subunit] [protein_id=CUU51605.1] [location=320994..322544] [gbkey=CDS]	LN908249.1_prot_CUU51605.1_286		58 kDa		unknown	6	0	5	0
450	TRUE	Empty	[gene=thiI] [locus_tag=MIDG2331_01112] [protein=thiamine biosynthesis protein] [protein_id=CUU52395.1] [location=complement(1217484..1218932)] [gbkey=CDS]	LN908249.1_prot_CUU52395.1_1076		55 kDa		unknown	6	0	5	0
451	TRUE	Empty	[gene=gidA] [locus_tag=MIDG2331_01847] [protein=glucose inhibited division protein A] [protein_id=CUU53080.1] [location=complement(1930355..1932247)] [gbkey=CDS]	LN908249.1_prot_CUU53080.1_1761		70 kDa		unknown	5	0	4	0
452	TRUE	Empty	[locus_tag=MIDG2331_01171] [protein=putative protease] [protein_id=CUU52453.1] [location=1281230..1282627] [gbkey=CDS]	LN908249.1_prot_CUU52453.1_1134		53 kDa		unknown	2	0	7	0
453	TRUE	Empty	[gene=narP] [locus_tag=MIDG2331_00058] [protein=nitrate/nitrite response regulator protein] [protein_id=CUU51377.1] [location=complement(63162..63791)] [gbkey=CDS]	LN908249.1_prot_CUU51377.1_58		23 kDa		unknown	6	0	5	0
454	TRUE	Empty	[gene=relA] [locus_tag=MIDG2331_00423] [protein=guanosine-3',5'-bis(diphosphate) 3'-pyrophosphohydrolase] [protein_id=CUU51727.1] [location=465811..468018] [gbkey=CDS]	LN908249.1_prot_CUU51727.1_408		84 kDa		unknown	6	0	6	0
455	TRUE	Empty	[gene=dapB] [locus_tag=MIDG2331_00694] [protein=dihydrodipicolinate reductase] [protein_id=CUU51992.1] [location=complement(751978..752787)] [gbkey=CDS]	LN908249.1_prot_CUU51992.1_673		29 kDa		unknown	4	2	4	0
456	TRUE	Empty	[gene=rpoZ] [locus_tag=MIDG2331_02041] [protein=RNA polymerase omega subunit] [protein_id=CUU53265.1] [location=complement(2107667..2107948)] [gbkey=CDS]	LN908249.1_prot_CUU53265.1_1946		10 kDa		unknown	4	3	0	0
457	TRUE	Empty	[gene=surA] [locus_tag=MIDG2331_00418] [protein=survival SurA-like protein] [protein_id=CUU51722.1] [location=complement(459415..460365)] [gbkey=CDS]	LN908249.1_prot_CUU51722.1_403		35 kDa		unknown	5	0	3	0
458	TRUE	Empty	[gene=kdsA] [locus_tag=MIDG2331_02272] [protein=2-dehydro-3-deoxyphosphooctonate aldolase] [protein_id=CUU53487.1] [location=complement(2330749..2331603)] [gbkey=CDS]	LN908249.1_prot_CUU53487.1_2168		31 kDa		unknown	3	0	4	0
459	TRUE	Empty	[gene=glyQ] [locus_tag=MIDG2331_02011] [protein=glycyl-tRNA synthetase alpha subunit] [protein_id=CUU53238.1] [location=2081105..2082019] [gbkey=CDS]	LN908249.1_prot_CUU53238.1_1919		35 kDa		unknown	3	0	4	0
460	TRUE	Empty	[gene=secF] [locus_tag=MIDG2331_01106] [protein=protein-export membrane protein SecF] [protein_id=CUU52389.1] [location=1212377..1213351] [gbkey=CDS]	LN908249.1_prot_CUU52389.1_1070		35 kDa		unknown	4	0	1	0
461	TRUE	Empty	[locus_tag=MIDG2331_00243] [protein=putative lipoprotein] [protein_id=CUU51553.1] [location=complement(256935..257309)] [gbkey=CDS]	LN908249.1_prot_CUU51553.1_234		14 kDa		unknown	0	2	0	5
462	TRUE	Empty	[gene=rpsO] [locus_tag=MIDG2331_01045] [protein=ribosomal protein S15P/S13E] [protein_id=CUU52328.1] [location=1144611..1144880] [gbkey=CDS]	LN908249.1_prot_CUU52328.1_1009		10 kDa		unknown	0	1	0	2
463	TRUE	Empty	[locus_tag=MIDG2331_01549] [protein=PTS system, mannose-specific IIC component] [protein_id=CUU52803.1] [location=1628991..1629791] [gbkey=CDS]	LN908249.1_prot_CUU52803.1_1484		28 kDa		unknown	4	0	0	0
464	TRUE	Empty	[gene=ybaB] [locus_tag=MIDG2331_00078] [protein=Nucleoid-associated protein YbaB] [protein_id=CUU51393.1] [location=complement(85212..85541)] [gbkey=CDS]	LN908249.1_prot_CUU51393.1_74		12 kDa		unknown	0	0	4	0
465	TRUE	Empty	[gene=hemH] [locus_tag=MIDG2331_02165] [protein=protoheme ferro-lyase] [protein_id=CUU53383.1] [location=complement(2234050..2235009)] [gbkey=CDS]	LN908249.1_prot_CUU53383.1_2064		36 kDa		unknown	5	0	2	0
466	TRUE	Empty	[locus_tag=MIDG2331_01392] [protein=bifunctional enzyme involved in thiolation andmethylation of tRNA] [protein_id=CUU52662.1] [location=1489683..1491110] [gbkey=CDS]	LN908249.1_prot_CUU52662.1_1343		54 kDa		unknown	4	2	4	0
467	TRUE	Empty	[locus_tag=MIDG2331_00029] [protein=ABC-type dipeptide transport system, periplasmic protein] [protein_id=CUU51348.1] [location=complement(33833..35407)] [gbkey=CDS]	LN908249.1_prot_CUU51348.1_29		59 kDa		unknown	4	3	0	2
468	TRUE	Empty	[locus_tag=MIDG2331_00076] [protein=hypothetical protein] [protein_id=CUU51391.1] [location=complement(84132..84464)] [gbkey=CDS]	LN908249.1_prot_CUU51391.1_72		12 kDa		unknown	5	0	0	1
469	TRUE	Empty	[gene=pepA] [locus_tag=MIDG2331_01138] [protein=aminopeptidase A/I] [protein_id=CUU52421.1] [location=complement(1245281..1246780)] [gbkey=CDS]	LN908249.1_prot_CUU52421.1_1102		54 kDa		unknown	6	0	1	0
470	TRUE	Empty	[gene=ndh] [locus_tag=MIDG2331_01313] [protein=NADH dehydrogenase] [protein_id=CUU52591.1] [location=1421274..1422560] [gbkey=CDS]	LN908249.1_prot_CUU52591.1_1272		47 kDa		unknown	8	0	1	0
471	TRUE	Empty	[gene=grk] [locus_tag=MIDG2331_00148] [protein=glycerate kinase] [protein_id=CUU51460.1] [location=161467..162600] [gbkey=CDS]	LN908249.1_prot_CUU51460.1_141		40 kDa		unknown	5	0	5	0
472	TRUE	Empty	[gene=sppA] [locus_tag=MIDG2331_01310] [protein=protease IV, signal peptide peptidase] [protein_id=CUU52588.1] [location=1417889..1419745] [gbkey=CDS]	LN908249.1_prot_CUU52588.1_1269		69 kDa		unknown	7	0	2	0
473	TRUE	Empty	[gene=accB] [locus_tag=MIDG2331_02090] [protein=putative biotin carboxyl carrier protein ofacetyl-CoA carboxylase] [protein_id=CUU53308.1] [location=2156869..2157330] [gbkey=CDS]	LN908249.1_prot_CUU53308.1_1989		16 kDa		unknown	3	2	0	4
474	TRUE	Empty	[locus_tag=MIDG2331_00491] [protein=putative NADP-dependent dehydrogenase] [protein_id=CUU51793.1] [location=546090..546839] [gbkey=CDS]	LN908249.1_prot_CUU51793.1_474		27 kDa		unknown	3	2	0	3
475	TRUE	Empty	[gene=ltaS1] [locus_tag=MIDG2331_00830] [protein=Lipoteichoic acid synthase 1] [protein_id=CUU52119.1] [location=complement(897021..898964)] [gbkey=CDS]	LN908249.1_prot_CUU52119.1_800		73 kDa		unknown	4	2	3	0
476	TRUE	Empty	[gene=asd] [locus_tag=MIDG2331_00005] [protein=aspartate-semialdehyde dehydrogenase] [protein_id=CUU51324.1] [location=4894..6006] [gbkey=CDS]	LN908249.1_prot_CUU51324.1_5		40 kDa		unknown	3	0	3	2
477	TRUE	Empty	[gene=hemC] [locus_tag=MIDG2331_01050] [protein=porphobilinogen deaminase] [protein_id=CUU52333.1] [location=complement(1149269..1150213)] [gbkey=CDS]	LN908249.1_prot_CUU52333.1_1014		34 kDa		unknown	5	0	3	0
478	TRUE	Empty	[gene=psd] [locus_tag=MIDG2331_01572] [protein=phosphatidylserine decarboxylase] [protein_id=CUU52826.1] [location=1655008..1655898] [gbkey=CDS]	LN908249.1_prot_CUU52826.1_1507		34 kDa		unknown	3	0	2	0
479	TRUE	Empty	[locus_tag=MIDG2331_01137] [protein=hypothetical protein] [protein_id=CUU52420.1] [location=complement(1244668..1244937)] [gbkey=CDS]	LN908249.1_prot_CUU52420.1_1101		11 kDa		unknown	4	0	0	0
480	TRUE	Empty	[gene=dsbE1] [locus_tag=MIDG2331_01685] [protein=putative thiol:disulfide interchange protein] [protein_id=CUU52934.1] [location=1775281..1775823] [gbkey=CDS]	LN908249.1_prot_CUU52934.1_1615		20 kDa		unknown	4	2	0	2
481	TRUE	Empty	[gene=hisS] [locus_tag=MIDG2331_01222] [protein=histidyl-tRNA synthetase] [protein_id=CUU52500.1] [location=complement(1325380..1326651)] [gbkey=CDS]	LN908249.1_prot_CUU52500.1_1181		48 kDa		unknown	5	0	2	0
482	TRUE	Empty	[gene=afuA1] [locus_tag=MIDG2331_01557] [protein=AfuA protein] [protein_id=CUU52811.1] [location=1637482..1638522] [gbkey=CDS]	LN908249.1_prot_CUU52811.1_1492		38 kDa		unknown	4	3	3	0
483	TRUE	Empty	[gene=mrcA] [locus_tag=MIDG2331_00202] [protein=penicillin-binding protein 1A] [protein_id=CUU51513.1] [location=complement(217646..220213)] [gbkey=CDS]	LN908249.1_prot_CUU51513.1_194		95 kDa		unknown	4	1	2	0
484	TRUE	Empty	[gene=lolA] [locus_tag=MIDG2331_00496] [protein=outer membrane lipoprotein carrier protein] [protein_id=CUU51798.1] [location=552901..553542] [gbkey=CDS]	LN908249.1_prot_CUU51798.1_479		24 kDa		unknown	3	1	4	0
485	TRUE	Empty	[gene=hemE] [locus_tag=MIDG2331_00116] [protein=uroporphyrinogen-III decarboxylase] [protein_id=CUU51430.1] [location=133075..134139] [gbkey=CDS]	LN908249.1_prot_CUU51430.1_111		39 kDa		unknown	5	0	4	0
486	TRUE	Empty	[gene=fstE] [locus_tag=MIDG2331_01492] [protein=cell division ATP-binding protein] [protein_id=CUU52754.1] [location=complement(1580400..1581053)] [gbkey=CDS]	LN908249.1_prot_CUU52754.1_1435		24 kDa		unknown	6	0	2	0
487	TRUE	Empty	[locus_tag=MIDG2331_01206] [protein=putative translation factor] [protein_id=CUU52484.1] [location=complement(1313021..1313638)] [gbkey=CDS]	LN908249.1_prot_CUU52484.1_1165		23 kDa		unknown	3	0	5	0
488	TRUE	Empty	[locus_tag=MIDG2331_00879] [protein=ABC transporter, ATP-binding protein and permease protein] [protein_id=CUU52166.1] [location=955204..957177] [gbkey=CDS]	LN908249.1_prot_CUU52166.1_847		72 kDa		unknown	4	0	5	0
489	TRUE	Empty	[locus_tag=MIDG2331_00350] [protein=glmZ(sRNA)-inactivating NTPase] [protein_id=CUU51655.1] [location=complement(375552..376412)] [gbkey=CDS]	LN908249.1_prot_CUU51655.1_336		33 kDa		unknown	5	0	4	0
490	TRUE	Empty	[gene=ndpA_2] [locus_tag=MIDG2331_00871] [protein=nucleoid-associated protein] [protein_id=CUU52158.1] [location=complement(947520..948611)] [gbkey=CDS]	LN908249.1_prot_CUU52158.1_839		41 kDa		unknown	6	0	3	0
491	TRUE	Empty	[gene=fdhE] [locus_tag=MIDG2331_00926] [protein=formate dehydrogenase formation protein] [protein_id=CUU52212.1] [location=1007230..1008147] [gbkey=CDS]	LN908249.1_prot_CUU52212.1_893		35 kDa		unknown	5	0	4	0
492	TRUE	Empty	[locus_tag=MIDG2331_01542] [protein=ribosomal protein L32] [protein_id=CUU52796.1] [location=complement(1622645..1622815)] [gbkey=CDS]	LN908249.1_prot_CUU52796.1_1477		6 kDa		unknown	4	0	5	0
493	TRUE	Empty	[locus_tag=MIDG2331_01356] [protein=ABC-type transport system involved in resistance to organic solvents, periplasmic component] [protein_id=CUU52626.1] [location=complement(1451449..1451976)] [gbkey=CDS]	LN908249.1_prot_CUU52626.1_1307		19 kDa		unknown	3	1	2	2
494	TRUE	Empty	[locus_tag=MIDG2331_00583] [protein=hypothetical protein] [protein_id=CUU51882.1] [location=complement(640615..640929)] [gbkey=CDS]	LN908249.1_prot_CUU51882.1_563		12 kDa		unknown	0	2	2	3
495	TRUE	Empty	[locus_tag=MIDG2331_01136] [protein=hypothetical protein] [protein_id=CUU52419.1] [location=complement(1244055..1244612)] [gbkey=CDS]	LN908249.1_prot_CUU52419.1_1100		22 kDa		unknown	2	0	2	2
496	TRUE	Empty	[gene=lbgA] [locus_tag=MIDG2331_01019] [protein=lipooligosaccharide galactosyltransferase I] [protein_id=CUU52303.1] [location=complement(1103533..1104216)] [gbkey=CDS]	LN908249.1_prot_CUU52303.1_984		26 kDa		unknown	0	5	0	2
497	TRUE	Empty	[locus_tag=MIDG2331_00117] [protein=hypothetical protein] [protein_id=CUU51431.1] [location=134263..134853] [gbkey=CDS]	LN908249.1_prot_CUU51431.1_112		23 kDa		unknown	4	0	3	0
498	TRUE	Empty	[gene=hrpA] [locus_tag=MIDG2331_00382] [protein=ATP-dependent helicase] [protein_id=CUU51687.1] [location=complement(412891..416790)] [gbkey=CDS]	LN908249.1_prot_CUU51687.1_368		149 kDa		unknown	2	0	2	0
499	TRUE	Empty	[gene=secG] [locus_tag=MIDG2331_00761] [protein=preprotein translocase SecG subunit] [protein_id=CUU52055.1] [location=complement(819922..820248)] [gbkey=CDS]	LN908249.1_prot_CUU52055.1_736		11 kDa		unknown	2	0	3	0
500	TRUE	Empty	[gene=cbiL] [locus_tag=MIDG2331_01811] [protein=putative cytoplasmic membrane protein CbiL] [protein_id=CUU53048.1] [location=complement(1895661..1896146)] [gbkey=CDS]	LN908249.1_prot_CUU53048.1_1729		18 kDa		unknown	4	0	0	0
501	TRUE	Empty	[gene=dcuB1] [locus_tag=MIDG2331_01704] [protein=anaerobic C4-dicarboxylate transporter] [protein_id=CUU52953.1] [location=1790774..1792096] [gbkey=CDS]	LN908249.1_prot_CUU52953.1_1634		47 kDa		unknown	4	0	3	0
502	TRUE	Empty	[gene=malE] [locus_tag=MIDG2331_01278] [protein=maltose-binding periplasmic protein] [protein_id=CUU52556.1] [location=1384003..1385187] [gbkey=CDS]	LN908249.1_prot_CUU52556.1_1237		42 kDa		unknown	3	0	3	0
503	TRUE	Empty	[gene=clpX_2] [locus_tag=MIDG2331_01342] [protein=ATP-dependent Clp protease, ATP-binding subunit] [protein_id=CUU52614.1] [location=complement(1442436..1443347)] [gbkey=CDS]	LN908249.1_prot_CUU52614.1_1295		33 kDa		unknown	4	2	3	0
504	TRUE	Empty	[gene=ubiF] [locus_tag=MIDG2331_01955] [protein=putative2-octaprenyl-3-methyl-6-methoxy-1, 4-benzoquinol hydroxylase] [protein_id=CUU53183.1] [location=complement(2039383..2040549)] [gbkey=CDS]	LN908249.1_prot_CUU53183.1_1864		43 kDa		unknown	4	3	1	0
505	TRUE	Empty	[gene=htpX] [locus_tag=MIDG2331_01079] [protein=putative protease] [protein_id=CUU52362.1] [location=complement(1182576..1183445)] [gbkey=CDS]	LN908249.1_prot_CUU52362.1_1043		32 kDa		unknown	5	0	0	0
506	TRUE	Empty	[gene=mtlD] [locus_tag=MIDG2331_01817] [protein=mannitol-1-phosphate/altronate dehydrogenase] [protein_id=CUU53054.1] [location=complement(1901148..1902287)] [gbkey=CDS]	LN908249.1_prot_CUU53054.1_1735		42 kDa		unknown	3	0	4	0
507	TRUE	Empty	[locus_tag=MIDG2331_00208] [protein=hypothetical protein] [protein_id=CUU51519.1] [location=223898..224311] [gbkey=CDS]	LN908249.1_prot_CUU51519.1_200		16 kDa		unknown	4	0	3	0
508	TRUE	Empty	[locus_tag=MIDG2331_02107] [protein=Putative esterase] [protein_id=CUU53325.1] [location=2173787..2174539] [gbkey=CDS]	LN908249.1_prot_CUU53325.1_2006		29 kDa		unknown	4	0	0	0
509	TRUE	Empty	[gene=rmuC] [locus_tag=MIDG2331_01192] [protein=DNA recombination protein RmuC-like protein] [protein_id=CUU52470.1] [location=1296464..1298098] [gbkey=CDS]	LN908249.1_prot_CUU52470.1_1151		62 kDa		unknown	5	0	0	0
510	TRUE	Empty	[locus_tag=MIDG2331_01038] [protein=hypothetical protein] [protein_id=CUU52322.1] [location=complement(1136961..1137431)] [gbkey=CDS]	LN908249.1_prot_CUU52322.1_1003		19 kDa		unknown	5	0	0	0
511	TRUE	Empty	[locus_tag=MIDG2331_00131] [protein=HIT-like protein] [protein_id=CUU51444.1] [location=complement(145391..145756)] [gbkey=CDS]	LN908249.1_prot_CUU51444.1_125		13 kDa		unknown	3	0	5	0
512	TRUE	Empty	[locus_tag=MIDG2331_00629] [protein=membrane-bound lytic murein transglycosylase B] [protein_id=CUU51927.1] [location=691434..692432] [gbkey=CDS]	LN908249.1_prot_CUU51927.1_608		37 kDa		unknown	0	4	0	4
513	TRUE	Empty	[gene=adh2] [locus_tag=MIDG2331_01051] [protein=alcohol dehydrogenase / acetaldehyde dehydrogenase] [protein_id=CUU52334.1] [location=1150467..1153082] [gbkey=CDS]	LN908249.1_prot_CUU52334.1_1015		95 kDa		unknown	4	0	5	0
514	TRUE	Empty	[locus_tag=MIDG2331_01232] [protein=hypothetical protein] [protein_id=CUU52510.1] [location=1338675..1339172] [gbkey=CDS]	LN908249.1_prot_CUU52510.1_1191		19 kDa		unknown	4	0	3	0
515	TRUE	Empty	[gene=lpd] [locus_tag=MIDG2331_01284] [protein=glutathione oxidoreductase] [protein_id=CUU52562.1] [location=complement(1392597..1393967)] [gbkey=CDS]	LN908249.1_prot_CUU52562.1_1243		49 kDa		unknown	4	0	3	0
516	TRUE	Empty	[gene=parE] [locus_tag=MIDG2331_01295] [protein=DNA topoisomerase IV subunit B] [protein_id=CUU52573.1] [location=complement(1404712..1406625)] [gbkey=CDS]	LN908249.1_prot_CUU52573.1_1254		71 kDa		unknown	5	0	3	0
517	TRUE	Empty	[gene=pepN] [locus_tag=MIDG2331_01487] [protein=aminopeptidase N protein] [protein_id=CUU52749.1] [location=1574641..1577250] [gbkey=CDS]	LN908249.1_prot_CUU52749.1_1430		100 kDa		unknown	4	0	3	0
518	TRUE	Empty	[gene=argS] [locus_tag=MIDG2331_00039] [protein=arginyl-tRNA synthetase] [protein_id=CUU51358.1] [location=42354..44081] [gbkey=CDS]	LN908249.1_prot_CUU51358.1_39		64 kDa		unknown	3	0	5	0
519	TRUE	Empty	[gene=dfp] [locus_tag=MIDG2331_02197] [protein=DNA/pantothenate metabolism flavoprotein] [protein_id=CUU53415.1] [location=complement(2260154..2261359)] [gbkey=CDS]	LN908249.1_prot_CUU53415.1_2096		43 kDa		unknown	4	0	4	0
520	TRUE	Empty	[gene=ndk] [locus_tag=MIDG2331_00367] [protein=nucleoside diphosphate kinase] [protein_id=CUU51672.1] [location=complement(398261..398677)] [gbkey=CDS]	LN908249.1_prot_CUU51672.1_353		15 kDa		unknown	4	0	2	0
521	TRUE	Empty	[gene=mukE] [locus_tag=MIDG2331_00570] [protein=MukE protein] [protein_id=CUU51869.1] [location=620716..621429] [gbkey=CDS]	LN908249.1_prot_CUU51869.1_550		27 kDa		unknown	4	0	3	0
522	TRUE	Empty	[gene=dnaB2_1] [locus_tag=MIDG2331_00729] [protein=replicative DNA helicase] [protein_id=CUU52024.1] [location=complement(793879..795342)] [gbkey=CDS]	LN908249.1_prot_CUU52024.1_705		55 kDa		unknown	8	0	0	0
523	TRUE	Empty	[gene=fhuA] [locus_tag=MIDG2331_02245] [protein=outer membrane ferric hydroxamate receptor] [protein_id=CUU53461.1] [location=2304850..2306937] [gbkey=CDS]	LN908249.1_prot_CUU53461.1_2142		77 kDa		unknown	0	0	0	8
524	TRUE	Empty	[gene=groES] [locus_tag=MIDG2331_01053] [protein=10 kDa chaperonin] [protein_id=CUU52336.1] [location=complement(1154959..1155249)] [gbkey=CDS]	LN908249.1_prot_CUU52336.1_1017		10 kDa		unknown	2	0	3	2
525	TRUE	Empty	[locus_tag=MIDG2331_00962] [protein=putative HTH-type transcriptional regulator] [protein_id=CUU52246.1] [location=complement(1040982..1041434)] [gbkey=CDS]	LN908249.1_prot_CUU52246.1_927		17 kDa		unknown	2	2	0	0
526	TRUE	Empty	[gene=pnnK] [locus_tag=MIDG2331_00218] [protein=putative inorganic polyphosphate/ATP-NAD kinase] [protein_id=CUU51529.1] [location=complement(233467..234354)] [gbkey=CDS]	LN908249.1_prot_CUU51529.1_210		33 kDa		unknown	4	0	0	0
527	TRUE	Empty	[gene=ppiB] [locus_tag=MIDG2331_00946] [protein=peptidyl-prolyl cis-trans isomerase B] [protein_id=CUU52230.1] [location=1024817..1025326] [gbkey=CDS]	LN908249.1_prot_CUU52230.1_911		19 kDa		unknown	2	0	2	0
528	TRUE	Empty	[locus_tag=MIDG2331_02226] [protein=putative flavoprotein] [protein_id=CUU53442.1] [location=2285743..2286294] [gbkey=CDS]	LN908249.1_prot_CUU53442.1_2123		19 kDa		unknown	2	0	4	2
529	TRUE	Empty	[locus_tag=MIDG2331_01014] [protein=C32 tRNA thiolase] [protein_id=CUU52298.1] [location=1098109..1099065] [gbkey=CDS]	LN908249.1_prot_CUU52298.1_979		36 kDa		unknown	3	2	2	0
530	TRUE	Empty	[gene=ispB] [locus_tag=MIDG2331_02224] [protein=octaprenyl-diphosphate synthase] [protein_id=CUU53440.1] [location=complement(2283477..2284472)] [gbkey=CDS]	LN908249.1_prot_CUU53440.1_2121		36 kDa		unknown	3	0	3	0
531	TRUE	Empty	[gene=comF] [locus_tag=MIDG2331_02233] [protein=competence protein F] [protein_id=CUU53449.1] [location=2291617..2292294] [gbkey=CDS]	LN908249.1_prot_CUU53449.1_2130		27 kDa		unknown	3	3	0	0
532	TRUE	Empty	[gene=murA] [locus_tag=MIDG2331_01352] [protein=UDP-N-Acetyllglucosamine-1-carboxyvinyltransferase] [protein_id=CUU52622.1] [location=complement(1448691..1449965)] [gbkey=CDS]	LN908249.1_prot_CUU52622.1_1303		46 kDa		unknown	3	0	2	0
533	TRUE	Empty	[gene=fdxG_1] [locus_tag=MIDG2331_00921] [protein=formate dehydrogenase, alpha subunit] [protein_id=CUU52208.1] [location=1002498..1003085] [gbkey=CDS]	LN908249.1_prot_CUU52208.1_889		21 kDa		unknown	3	0	2	0
534	TRUE	Empty	[gene=trxB] [locus_tag=MIDG2331_00087] [protein=thioredoxin reductase] [protein_id=CUU51402.1] [location=91225..92178] [gbkey=CDS]	LN908249.1_prot_CUU51402.1_83		34 kDa		unknown	3	0	2	0
535	TRUE	Empty	[gene=ilvC] [locus_tag=MIDG2331_02080] [protein=ketol-acid reductoisomerase] [protein_id=CUU53298.1] [location=complement(2147059..2148540)] [gbkey=CDS]	LN908249.1_prot_CUU53298.1_1979		54 kDa		unknown	3	0	3	0
536	TRUE	Empty	[gene=tonB2] [locus_tag=MIDG2331_00079] [protein=TobB energy transducing protein] [protein_id=CUU51394.1] [location=complement(85710..86567)] [gbkey=CDS]	LN908249.1_prot_CUU51394.1_75		30 kDa		unknown	0	3	0	3
537	TRUE	Empty	[gene=fruA] [locus_tag=MIDG2331_00359] [protein=phosphotransferase system, fructose-specific IIC component] [protein_id=CUU51664.1] [location=complement(383944..385605)] [gbkey=CDS]	LN908249.1_prot_CUU51664.1_345		57 kDa		unknown	3	0	3	0
538	TRUE	Empty	[gene=glgB] [locus_tag=MIDG2331_00362] [protein=1, 4-alpha-glucan branching enzyme] [protein_id=CUU51667.1] [location=388418..390739] [gbkey=CDS]	LN908249.1_prot_CUU51667.1_348		89 kDa		unknown	3	0	3	0
539	TRUE	Empty	[locus_tag=MIDG2331_02047] [protein=putative RNA polymerase sigma factor] [protein_id=CUU53271.1] [location=complement(2113173..2113754)] [gbkey=CDS]	LN908249.1_prot_CUU53271.1_1952		23 kDa		unknown	4	0	3	0
540	TRUE	Empty	[gene=lipA1] [locus_tag=MIDG2331_01781] [protein=lipoic acid synthetase] [protein_id=CUU53018.1] [location=complement(1869591..1870583)] [gbkey=CDS]	LN908249.1_prot_CUU53018.1_1699		37 kDa		unknown	3	0	4	0
541	TRUE	Empty	[gene=prmA] [locus_tag=MIDG2331_01709] [protein=ribosomal protein L11 methyltransferase] [protein_id=CUU52958.1] [location=complement(1795844..1796725)] [gbkey=CDS]	LN908249.1_prot_CUU52958.1_1639		32 kDa		unknown	2	0	4	0
542	TRUE	Empty	[gene=afuB1] [locus_tag=MIDG2331_01558] [protein=ABC-type thiamine transport system, permease component] [protein_id=CUU52812.1] [location=1638628..1640691] [gbkey=CDS]	LN908249.1_prot_CUU52812.1_1493		75 kDa		unknown	4	0	3	0
543	TRUE	Empty	[gene=trpS] [locus_tag=MIDG2331_02117] [protein=tryptophanyl-tRNA synthetase] [protein_id=CUU53335.1] [location=complement(2186122..2187150)] [gbkey=CDS]	LN908249.1_prot_CUU53335.1_2016		39 kDa		unknown	5	0	3	0
544	TRUE	Empty	[gene=tmk] [locus_tag=MIDG2331_02029] [protein=thymidylate kinase] [protein_id=CUU53256.1] [location=complement(2098223..2098849)] [gbkey=CDS]	LN908249.1_prot_CUU53256.1_1937		23 kDa		unknown	2	0	3	0
545	TRUE	Empty	[gene=proP_2] [locus_tag=MIDG2331_01457] [protein=permease of the major facilitator superfamily protein] [protein_id=CUU52725.1] [location=complement(1549261..1550466)] [gbkey=CDS]	LN908249.1_prot_CUU52725.1_1406		43 kDa		unknown	2	0	2	0
546	TRUE	Empty	[locus_tag=MIDG2331_02193] [protein=catabolite gene activator (cAMP receptor protein)] [protein_id=CUU53411.1] [location=complement(2258000..2258680)] [gbkey=CDS]	LN908249.1_prot_CUU53411.1_2092		25 kDa		unknown	2	0	2	0
547	TRUE	Empty	[locus_tag=MIDG2331_01215] [protein=hypothetical protein] [protein_id=CUU52493.1] [location=1320555..1320770] [gbkey=CDS]	LN908249.1_prot_CUU52493.1_1174		9 kDa		unknown	1	0	2	0
548	TRUE	Empty	[gene=gntP_2] [locus_tag=MIDG2331_01855] [protein=gluconate permease] [protein_id=CUU53088.1] [location=complement(1938302..1939651)] [gbkey=CDS]	LN908249.1_prot_CUU53088.1_1769		47 kDa		unknown	1	0	0	0
549	TRUE	Empty	[gene=lsgD] [locus_tag=MIDG2331_01068] [protein=glycosyltransferase involved in LPS biosynthesis] [protein_id=CUU52351.1] [location=complement(1168072..1168842)] [gbkey=CDS]	LN908249.1_prot_CUU52351.1_1032		29 kDa		unknown	0	0	2	0
550	TRUE	Empty	[locus_tag=MIDG2331_00733] [protein=iron(III) transport system ATP-binding protein] [protein_id=CUU52028.1] [location=798407..799165] [gbkey=CDS]	LN908249.1_prot_CUU52028.1_709		28 kDa		unknown	3	0	2	0
551	TRUE	Empty	[locus_tag=MIDG2331_00786] [protein=putative symporter] [protein_id=CUU52079.1] [location=complement(849091..850305)] [gbkey=CDS]	LN908249.1_prot_CUU52079.1_760		42 kDa		unknown	2	0	2	0
552	TRUE	Empty	[gene=rpe] [locus_tag=MIDG2331_02035] [protein=D-ribulose-phosphate-3 epimerase] [protein_id=CUU53259.1] [location=complement(2100983..2101657)] [gbkey=CDS]	LN908249.1_prot_CUU53259.1_1940		25 kDa		unknown	1	0	0	0
553	TRUE	Empty	[locus_tag=MIDG2331_00755] [protein=putative membrane protein] [protein_id=CUU52050.1] [location=complement(815463..815753)] [gbkey=CDS]	LN908249.1_prot_CUU52050.1_731		11 kDa		unknown	2	0	2	0
554	TRUE	Empty	[gene=ilvE] [locus_tag=MIDG2331_00075] [protein=branched-chain amino acid aminotransferase] [protein_id=CUU51390.1] [location=complement(82953..83990)] [gbkey=CDS]	LN908249.1_prot_CUU51390.1_71		38 kDa		unknown	0	0	4	2
555	TRUE	Empty	[locus_tag=MIDG2331_02021] [protein=hypothetical protein] [protein_id=CUU53248.1] [location=complement(2089777..2090301)] [gbkey=CDS]	LN908249.1_prot_CUU53248.1_1929		20 kDa		unknown	2	2	0	0
556	TRUE	Empty	[gene=fruK] [locus_tag=MIDG2331_00360] [protein=1-phosphofructokinase] [protein_id=CUU51665.1] [location=complement(385687..386634)] [gbkey=CDS]	LN908249.1_prot_CUU51665.1_346		34 kDa		unknown	2	0	3	0
557	TRUE	Empty	[gene=gcvA] [locus_tag=MIDG2331_00137] [protein=glycine cleavage system transcriptional activator] [protein_id=CUU51449.1] [location=149666..150556] [gbkey=CDS]	LN908249.1_prot_CUU51449.1_130		34 kDa		unknown	2	0	3	0
558	TRUE	Empty	[gene=menB] [locus_tag=MIDG2331_02039] [protein=dihydroxynaphthoic acid synthase] [protein_id=CUU53263.1] [location=complement(2104873..2105730)] [gbkey=CDS]	LN908249.1_prot_CUU53263.1_1944		32 kDa		unknown	2	0	3	0
559	TRUE	Empty	[gene=metN] [locus_tag=MIDG2331_00944] [protein=D-methionine transport ATP-binding protein MetN] [protein_id=CUU52228.1] [location=complement(1022061..1023095)] [gbkey=CDS]	LN908249.1_prot_CUU52228.1_909		38 kDa		unknown	4	0	0	0
560	TRUE	Empty	[gene=cydD] [locus_tag=MIDG2331_00853] [protein=ABC transporter, ATP-binding subunit] [protein_id=CUU52140.1] [location=complement(922396..924138)] [gbkey=CDS]	LN908249.1_prot_CUU52140.1_821		65 kDa		unknown	5	0	0	0
561	TRUE	Empty	[gene=ulaR] [locus_tag=MIDG2331_01892] [protein=putative DeoR-family transcription repressor] [protein_id=CUU53125.1] [location=1981174..1981920] [gbkey=CDS]	LN908249.1_prot_CUU53125.1_1806		28 kDa		unknown	0	0	2	0
562	TRUE	Empty	[gene=exbB1] [locus_tag=MIDG2331_01754] [protein=biopolymer transport ExbB protein] [protein_id=CUU52991.1] [location=complement(1841961..1842629)] [gbkey=CDS]	LN908249.1_prot_CUU52991.1_1672		25 kDa		unknown	5	0	0	0
563	TRUE	Empty	[gene=rraB] [locus_tag=MIDG2331_00096] [protein=Regulator of ribonuclease activity B] [protein_id=CUU51411.1] [location=complement(98127..98567)] [gbkey=CDS]	LN908249.1_prot_CUU51411.1_92		17 kDa		unknown	3	0	3	0
564	TRUE	Empty	[locus_tag=MIDG2331_02048] [protein=putative sulfite oxidase subunit YedY] [protein_id=CUU53272.1] [location=2113843..2114799] [gbkey=CDS]	LN908249.1_prot_CUU53272.1_1953		36 kDa		unknown	2	0	0	0
565	TRUE	Empty	[gene=yfeB] [locus_tag=MIDG2331_00283] [protein=iron (chelated) transporter, ATP-binding protein] [protein_id=CUU51589.1] [location=complement(301877..302653)] [gbkey=CDS]	LN908249.1_prot_CUU51589.1_270		29 kDa		unknown	4	0	3	0
566	TRUE	Empty	[gene=ndpA_1] [locus_tag=MIDG2331_00448] [protein=nucleoid-associated protein] [protein_id=CUU51752.1] [location=complement(491999..493000)] [gbkey=CDS]	LN908249.1_prot_CUU51752.1_433		38 kDa		unknown	4	0	3	0
567	TRUE	Empty	[locus_tag=MIDG2331_01197] [protein=putative transcriptional regulatory protein] [protein_id=CUU52475.1] [location=1301677..1302417] [gbkey=CDS]	LN908249.1_prot_CUU52475.1_1156		26 kDa		unknown	3	0	4	0
568	TRUE	Empty	[locus_tag=MIDG2331_00691] [protein=putative soluble lytic murein transglycosylase] [protein_id=CUU51989.1] [location=complement(747868..749976)] [gbkey=CDS]	LN908249.1_prot_CUU51989.1_670		81 kDa		unknown	4	0	3	0
569	TRUE	Empty	[gene=ubiB] [locus_tag=MIDG2331_02213] [protein=putative ubiquinone biosynthesis protein] [protein_id=CUU53429.1] [location=2273685..2275319] [gbkey=CDS]	LN908249.1_prot_CUU53429.1_2110		63 kDa		unknown	4	0	2	0
570	TRUE	Empty	[gene=rluD] [locus_tag=MIDG2331_01162] [protein=pseudouridine synthase] [protein_id=CUU52445.1] [location=1272885..1273862] [gbkey=CDS]	LN908249.1_prot_CUU52445.1_1126		37 kDa		unknown	2	0	3	0
571	TRUE	Empty	[gene=exbD2] [locus_tag=MIDG2331_00080] [protein=biopolymer transport protein] [protein_id=CUU51395.1] [location=complement(86577..86966)] [gbkey=CDS]	LN908249.1_prot_CUU51395.1_76		14 kDa		unknown	5	0	2	0
572	TRUE	Empty	[gene=prfB] [locus_tag=MIDG2331_00342] [protein=peptide chain release factor 2] [protein_id=CUU51647.1] [location=complement(368451..369494)] [gbkey=CDS]	LN908249.1_prot_CUU51647.1_328		39 kDa		unknown	3	0	4	0
573	TRUE	Empty	[locus_tag=MIDG2331_00880] [protein=ABC transporter, ATP-binding subunit] [protein_id=CUU52167.1] [location=957181..957987] [gbkey=CDS]	LN908249.1_prot_CUU52167.1_848		29 kDa		unknown	3	0	2	0
574	TRUE	Empty	[gene=argB] [locus_tag=MIDG2331_00249] [protein=acetylglutamate kinase] [protein_id=CUU51559.1] [location=263813..264667] [gbkey=CDS]	LN908249.1_prot_CUU51559.1_240		30 kDa		unknown	3	0	3	0
575	TRUE	Empty	[gene=dnaX] [locus_tag=MIDG2331_00277] [protein=DNA polymerase III subunits gamma and tau] [protein_id=CUU51583.1] [location=complement(296306..298372)] [gbkey=CDS]	LN908249.1_prot_CUU51583.1_264		77 kDa		unknown	2	0	1	0
576	TRUE	Empty	[gene=murD] [locus_tag=MIDG2331_00016] [protein=UDP-N-acetylmuramoylalanine--D-glutamate ligase] [protein_id=CUU51335.1] [location=18128..19438] [gbkey=CDS]	LN908249.1_prot_CUU51335.1_16		47 kDa		unknown	1	0	3	0
577	TRUE	Empty	[gene=serA] [locus_tag=MIDG2331_01646] [protein=phosphoglycerate dehydrogenase] [protein_id=CUU52900.1] [location=1739359..1740588] [gbkey=CDS]	LN908249.1_prot_CUU52900.1_1581		44 kDa		unknown	0	0	3	0
578	TRUE	Empty	[locus_tag=MIDG2331_00140] [protein=hypothetical protein] [protein_id=CUU51452.1] [location=152220..152864] [gbkey=CDS]	LN908249.1_prot_CUU51452.1_133		24 kDa		unknown	0	2	0	0
579	TRUE	Empty	[locus_tag=MIDG2331_00686] [protein=hypothetical protein] [protein_id=CUU51984.1] [location=complement(742958..743524)] [gbkey=CDS]	LN908249.1_prot_CUU51984.1_665		19 kDa		unknown	2	0	0	0
580	TRUE	Empty	[gene=iscA_1] [locus_tag=MIDG2331_00959] [protein=iron-binding protein] [protein_id=CUU52243.1] [location=complement(1038715..1039038)] [gbkey=CDS]	LN908249.1_prot_CUU52243.1_924		12 kDa		unknown	0	0	2	0
581	TRUE	Empty	[locus_tag=MIDG2331_00956] [protein=hypothetical protein] [protein_id=CUU52240.1] [location=complement(1037024..1037656)] [gbkey=CDS]	LN908249.1_prot_CUU52240.1_921		24 kDa		unknown	2	0	0	0
582	TRUE	Empty	[gene=lpxB] [locus_tag=MIDG2331_00007] [protein=lipid-A-disaccharide synthase] [protein_id=CUU51326.1] [location=7412..8593] [gbkey=CDS]	LN908249.1_prot_CUU51326.1_7		44 kDa		unknown	0	0	0	2
583	TRUE	Empty	[gene=pssA] [locus_tag=MIDG2331_00043] [protein=CDP-diacylglycerol--serineO-phosphatidyltransferase] [protein_id=CUU51362.1] [location=complement(47008..48372)] [gbkey=CDS]	LN908249.1_prot_CUU51362.1_43		53 kDa		unknown	2	0	2	0
584	TRUE	Empty	[gene=cysB] [locus_tag=MIDG2331_00139] [protein=HTH-type transcriptional regulator] [protein_id=CUU51451.1] [location=151236..152219] [gbkey=CDS]	LN908249.1_prot_CUU51451.1_132		37 kDa		unknown	2	0	3	0
585	TRUE	Empty	[gene=ribE] [locus_tag=MIDG2331_00401] [protein=riboflavin synthase, alpha chain] [protein_id=CUU51705.1] [location=441979..442626] [gbkey=CDS]	LN908249.1_prot_CUU51705.1_386		23 kDa		unknown	2	0	2	0
586	TRUE	Empty	[gene=hlyX] [locus_tag=MIDG2331_00665] [protein=fnr-like transcriptional regulator protein] [protein_id=CUU51963.1] [location=720491..721258] [gbkey=CDS]	LN908249.1_prot_CUU51963.1_644		29 kDa		unknown	3	0	0	0
587	TRUE	Empty	[gene=engB] [locus_tag=MIDG2331_00097] [protein=GTP-binding protein] [protein_id=CUU51412.1] [location=complement(98569..99189)] [gbkey=CDS]	LN908249.1_prot_CUU51412.1_93		23 kDa		unknown	3	0	0	0
588	TRUE	Empty	[locus_tag=MIDG2331_01264] [protein=USG-1-like protein] [protein_id=CUU52542.1] [location=1367993..1368994] [gbkey=CDS]	LN908249.1_prot_CUU52542.1_1223		37 kDa		unknown	3	0	3	0
589	TRUE	Empty	[gene=miaA] [locus_tag=MIDG2331_02188] [protein=tRNA delta-2-isopentylpyrophosphate transferase] [protein_id=CUU53406.1] [location=2254277..2255221] [gbkey=CDS]	LN908249.1_prot_CUU53406.1_2087		35 kDa		unknown	3	0	3	0
590	TRUE	Empty	[locus_tag=MIDG2331_00366] [protein=glucan phosphorylase] [protein_id=CUU51671.1] [location=395645..398149] [gbkey=CDS]	LN908249.1_prot_CUU51671.1_352		95 kDa		unknown	3	0	3	0
591	TRUE	Empty	[gene=mdh] [locus_tag=MIDG2331_01362] [protein=malate dehydrogenase] [protein_id=CUU52632.1] [location=1456801..1457754] [gbkey=CDS]	LN908249.1_prot_CUU52632.1_1313		33 kDa		unknown	2	0	4	0
592	TRUE	Empty	[gene=tolQ] [locus_tag=MIDG2331_00313] [protein=colicin transport protein] [protein_id=CUU51619.1] [location=338090..338770] [gbkey=CDS]	LN908249.1_prot_CUU51619.1_300		25 kDa		unknown	3	0	2	0
593	TRUE	Empty	[gene=hybA1] [locus_tag=MIDG2331_00924] [protein=formate dehydrogenase, beta subunit] [protein_id=CUU52210.1] [location=1005557..1006456] [gbkey=CDS]	LN908249.1_prot_CUU52210.1_891		33 kDa		unknown	3	0	3	0
594	TRUE	Empty	[locus_tag=MIDG2331_02271] [protein=putative 2-hydroxyacid dehydrogenase] [protein_id=CUU53486.1] [location=complement(2329742..2330692)] [gbkey=CDS]	LN908249.1_prot_CUU53486.1_2167		34 kDa		unknown	3	0	2	0
595	TRUE	Empty	[gene=ligA] [locus_tag=MIDG2331_01368] [protein=DNA ligase] [protein_id=CUU52638.1] [location=complement(1463776..1465824)] [gbkey=CDS]	LN908249.1_prot_CUU52638.1_1319		76 kDa		unknown	1	0	4	0
596	TRUE	Empty	[locus_tag=MIDG2331_01271] [protein=putative nucleotide-binding protein] [protein_id=CUU52549.1] [location=1374060..1374551] [gbkey=CDS]	LN908249.1_prot_CUU52549.1_1230		18 kDa		unknown	3	0	0	0
597	TRUE	Empty	[gene=lcfA] [locus_tag=MIDG2331_00415] [protein=long-chain-fatty-acid--CoA ligase] [protein_id=CUU51719.1] [location=455989..457680] [gbkey=CDS]	LN908249.1_prot_CUU51719.1_400		63 kDa		unknown	4	0	0	0
598	TRUE	Empty	[gene=fieF] [locus_tag=MIDG2331_00595] [protein=cation-efflux pump FieF] [protein_id=CUU51894.1] [location=653863..654786] [gbkey=CDS]	LN908249.1_prot_CUU51894.1_575		34 kDa		unknown	2	0	0	0
599	TRUE	Empty	[gene=mreC] [locus_tag=MIDG2331_00458] [protein=rod shape-determining protein] [protein_id=CUU51761.1] [location=499005..500054] [gbkey=CDS]	LN908249.1_prot_CUU51761.1_442		39 kDa		unknown	0	0	4	0
600	TRUE	Empty	[gene=pqiB] [locus_tag=MIDG2331_01259] [protein=Paraquat-inducible protein B] [protein_id=CUU52537.1] [location=complement(1363099..1365765)] [gbkey=CDS]	LN908249.1_prot_CUU52537.1_1218		97 kDa		unknown	4	0	0	0
601	TRUE	Empty	[gene=mutL] [locus_tag=MIDG2331_02186] [protein=DNA mismatch repair protein] [protein_id=CUU53404.1] [location=2251028..2252896] [gbkey=CDS]	LN908249.1_prot_CUU53404.1_2085		70 kDa		unknown	3	0	0	0
602	TRUE	Empty	[gene=rnfC] [locus_tag=MIDG2331_00173] [protein=putative iron-sulfur binding NADH dehydrogenase] [protein_id=CUU51485.1] [location=187646..189958] [gbkey=CDS]	LN908249.1_prot_CUU51485.1_166		84 kDa		unknown	3	0	0	0
603	TRUE	Empty	[gene=uup] [locus_tag=MIDG2331_00305] [protein=ABC transporter ATP-binding protein uup-1] [protein_id=CUU51611.1] [location=330823..332766] [gbkey=CDS]	LN908249.1_prot_CUU51611.1_292		74 kDa		unknown	5	0	0	0
604	TRUE	Empty	[locus_tag=MIDG2331_01537] [protein=putative integral membrane protein] [protein_id=CUU52791.1] [location=complement(1618772..1619305)] [gbkey=CDS]	LN908249.1_prot_CUU52791.1_1472		20 kDa		unknown	0	2	0	0
605	TRUE	Empty	[locus_tag=MIDG2331_01779] [protein=flavodoxin] [protein_id=CUU53016.1] [location=1868441..1868968] [gbkey=CDS]	LN908249.1_prot_CUU53016.1_1697		20 kDa		unknown	0	2	0	0
606	TRUE	Empty	[gene=efp] [locus_tag=MIDG2331_00687] [protein=elongation factor P] [protein_id=CUU51985.1] [location=743675..744241] [gbkey=CDS]	LN908249.1_prot_CUU51985.1_666		21 kDa		unknown	0	0	0	2
607	TRUE	Empty	[gene=apxIIC] [locus_tag=MIDG2331_00988] [protein=hemolysin-activating lysine-acyltransferase HlyC] [protein_id=CUU52272.1] [location=complement(1066396..1066875)] [gbkey=CDS]	LN908249.1_prot_CUU52272.1_953		19 kDa		unknown	2	0	0	0
608	TRUE	Empty	[gene=aroC] [locus_tag=MIDG2331_00765] [protein=chorismate synthase] [protein_id=CUU52059.1] [location=complement(824899..825981)] [gbkey=CDS]	LN908249.1_prot_CUU52059.1_740		39 kDa		unknown	2	0	2	0
609	TRUE	Empty	[gene=ihfA] [locus_tag=MIDG2331_00601] [protein=integration host factor, alpha chain] [protein_id=CUU51900.1] [location=661495..661791] [gbkey=CDS]	LN908249.1_prot_CUU51900.1_581		11 kDa		unknown	1	0	2	0
610	TRUE	Empty	[locus_tag=MIDG2331_01176] [protein=ATP-binding protein] [protein_id=CUU52458.1] [location=1286444..1286935] [gbkey=CDS]	LN908249.1_prot_CUU52458.1_1139		19 kDa		unknown	0	0	2	0
611	TRUE	Empty	[gene=djlA] [locus_tag=MIDG2331_00319] [protein=DnaJ-like protein] [protein_id=CUU51625.1] [location=343542..344402] [gbkey=CDS]	LN908249.1_prot_CUU51625.1_306		32 kDa		unknown	0	0	2	0
612	TRUE	Empty	[gene=tyrR] [locus_tag=MIDG2331_00822] [protein=transcriptional regulatory protein] [protein_id=CUU52113.1] [location=complement(890864..892012)] [gbkey=CDS]	LN908249.1_prot_CUU52113.1_794		43 kDa		unknown	2	0	0	0
613	TRUE	Empty	[locus_tag=MIDG2331_00488] [protein=hypothetical protein] [protein_id=CUU51790.1] [location=543348..543668] [gbkey=CDS]	LN908249.1_prot_CUU51790.1_471		11 kDa		unknown	1	0	0	2
614	TRUE	Empty	[gene=lolD] [locus_tag=MIDG2331_02269] [protein=lipoprotein releasing system ATP-binding protein] [protein_id=CUU53484.1] [location=complement(2327566..2328294)] [gbkey=CDS]	LN908249.1_prot_CUU53484.1_2165		27 kDa		unknown	0	0	2	0
615	TRUE	Empty	[gene=luxS] [locus_tag=MIDG2331_01258] [protein=autoinducer-2 production protein] [protein_id=CUU52536.1] [location=complement(1362535..1363044)] [gbkey=CDS]	LN908249.1_prot_CUU52536.1_1217		19 kDa		unknown	0	0	3	0
616	TRUE	Empty	[locus_tag=MIDG2331_00747] [protein=hypothetical protein] [protein_id=CUU52042.1] [location=810296..810826] [gbkey=CDS]	LN908249.1_prot_CUU52042.1_723		21 kDa		unknown	0	0	3	0
617	TRUE	Empty	[gene=uvrD] [locus_tag=MIDG2331_01393] [protein=DNA helicase II] [protein_id=CUU52663.1] [location=1491312..1493510] [gbkey=CDS]	LN908249.1_prot_CUU52663.1_1344		84 kDa		unknown	2	0	2	0
618	TRUE	Empty	[gene=tatB] [locus_tag=MIDG2331_02215] [protein=sec-independent protein secretion pathway component] [protein_id=CUU53431.1] [location=2275645..2276232] [gbkey=CDS]	LN908249.1_prot_CUU53431.1_2112		22 kDa		unknown	2	0	0	0
619	TRUE	Empty	[gene=galT] [locus_tag=MIDG2331_01030] [protein=galactose-1-phosphate uridylyltransferase] [protein_id=CUU52314.1] [location=1117848..1118897] [gbkey=CDS]	LN908249.1_prot_CUU52314.1_995		41 kDa		unknown	0	0	3	0
620	TRUE	Empty	[gene=ksgA] [locus_tag=MIDG2331_00417] [protein=dimethyladenosine transferase] [protein_id=CUU51721.1] [location=complement(458480..459349)] [gbkey=CDS]	LN908249.1_prot_CUU51721.1_402		33 kDa		unknown	3	0	2	0
621	TRUE	Empty	[gene=mltA] [locus_tag=MIDG2331_00840] [protein=lytic murein transglycosylase A] [protein_id=CUU52129.1] [location=complement(908453..909550)] [gbkey=CDS]	LN908249.1_prot_CUU52129.1_810		40 kDa		unknown	2	0	0	3
622	TRUE	Empty	[gene=bioD2] [locus_tag=MIDG2331_00968] [protein=dethiobiotin synthase] [protein_id=CUU52252.1] [location=complement(1047451..1048095)] [gbkey=CDS]	LN908249.1_prot_CUU52252.1_933		24 kDa		unknown	3	0	2	0
623	TRUE	Empty	[gene=aroF] [locus_tag=MIDG2331_00192] [protein=3-deoxy-D-arabinoheptulosonate-7-phosphatesynthase] [protein_id=CUU51503.1] [location=complement(207567..208628)] [gbkey=CDS]	LN908249.1_prot_CUU51503.1_184		39 kDa		unknown	2	0	3	0
624	TRUE	Empty	[gene=nagA] [locus_tag=MIDG2331_01965] [protein=N-acetylglucosamine-6-phosphate deacetylase] [protein_id=CUU53193.1] [location=2050278..2051423] [gbkey=CDS]	LN908249.1_prot_CUU53193.1_1874		41 kDa		unknown	2	0	2	0
625	TRUE	Empty	[gene=dsbE2] [locus_tag=MIDG2331_01091] [protein=putative thiol:disulfide interchange protein] [protein_id=CUU52374.1] [location=complement(1195606..1196139)] [gbkey=CDS]	LN908249.1_prot_CUU52374.1_1055		20 kDa		unknown	2	0	2	0
626	TRUE	Empty	[gene=thrB] [locus_tag=MIDG2331_00257] [protein=homoserine kinase] [protein_id=CUU51567.1] [location=complement(273257..274207)] [gbkey=CDS]	LN908249.1_prot_CUU51567.1_248		35 kDa		unknown	2	0	3	0
627	TRUE	Empty	[gene=dppF] [locus_tag=MIDG2331_00071] [protein=dipeptide transport ATP-binding protein] [protein_id=CUU51386.1] [location=80285..81274] [gbkey=CDS]	LN908249.1_prot_CUU51386.1_67		37 kDa		unknown	3	0	2	0
628	TRUE	Empty	[locus_tag=MIDG2331_00497] [protein=Trp operon repressor] [protein_id=CUU51799.1] [location=553617..553925] [gbkey=CDS]	LN908249.1_prot_CUU51799.1_480		12 kDa		unknown	2	0	2	0
629	TRUE	Empty	[locus_tag=MIDG2331_02225] [protein=hypothetical protein] [protein_id=CUU53441.1] [location=2284728..2285579] [gbkey=CDS]	LN908249.1_prot_CUU53441.1_2122		33 kDa		unknown	3	0	2	0
630	TRUE	Empty	[gene=rpoH] [locus_tag=MIDG2331_02050] [protein=RNA polymerase sigma-32 factor] [protein_id=CUU53274.1] [location=complement(2115503..2116453)] [gbkey=CDS]	LN908249.1_prot_CUU53274.1_1955		36 kDa		unknown	2	0	2	0
631	TRUE	Empty	[gene=arcB] [locus_tag=MIDG2331_00965] [protein=sensor histidine kinase] [protein_id=CUU52249.1] [location=complement(1043984..1045834)] [gbkey=CDS]	LN908249.1_prot_CUU52249.1_930		70 kDa		unknown	2	0	3	0
632	TRUE	Empty	[locus_tag=MIDG2331_00059] [protein=putative RNA methylase] [protein_id=CUU51378.1] [location=63995..66133] [gbkey=CDS]	LN908249.1_prot_CUU51378.1_59		81 kDa		unknown	2	0	2	0
633	TRUE	Empty	[gene=mpl] [locus_tag=MIDG2331_01560] [protein=UDP-N-acetylmuramate:L-alanyl-gamma-D-glutamayl-medo-diaminopimelate ligase] [protein_id=CUU52814.1] [location=complement(1641875..1643194)] [gbkey=CDS]	LN908249.1_prot_CUU52814.1_1495		48 kDa		unknown	2	0	2	0
634	TRUE	Empty	[gene=glgC] [locus_tag=MIDG2331_00364] [protein=glucose-1-phosphate adenylyltransferase] [protein_id=CUU51669.1] [location=392760..394076] [gbkey=CDS]	LN908249.1_prot_CUU51669.1_350		49 kDa		unknown	2	0	1	0
635	TRUE	Empty	[locus_tag=MIDG2331_00322] [protein=putative ABC transporter ATP-binding protein] [protein_id=CUU51628.1] [location=complement(346735..348651)] [gbkey=CDS]	LN908249.1_prot_CUU51628.1_309		72 kDa		unknown	3	0	1	0
636	TRUE	Empty	[gene=pasI] [locus_tag=MIDG2331_00270] [protein=Persistence and stress-resistance antitoxin PasI] [protein_id=CUU51576.1] [location=complement(291200..291496)] [gbkey=CDS]	LN908249.1_prot_CUU51576.1_257		11 kDa		unknown	2	0	1	0
637	TRUE	Empty	[gene=queA] [locus_tag=MIDG2331_00784] [protein=S-adenosylmethionine:tRNA ribosyltransferase-isomerase] [protein_id=CUU52077.1] [location=845577..846662] [gbkey=CDS]	LN908249.1_prot_CUU52077.1_758		40 kDa		unknown	2	0	2	0
638	TRUE	Empty	[gene=glpX] [locus_tag=MIDG2331_00615] [protein=GlpX-like protein] [protein_id=CUU51914.1] [location=675285..676283] [gbkey=CDS]	LN908249.1_prot_CUU51914.1_595		36 kDa		unknown	3	0	1	0
639	TRUE	Empty	[locus_tag=MIDG2331_01221] [protein=hypothetical protein] [protein_id=CUU52499.1] [location=complement(1324741..1325364)] [gbkey=CDS]	LN908249.1_prot_CUU52499.1_1180		23 kDa		unknown	2	0	1	0
640	TRUE	Empty	[gene=mobAB] [locus_tag=MIDG2331_02092] [protein=putative molybdopterin-guanine dinucleotide biosynthesis protein] [protein_id=CUU53310.1] [location=complement(2158872..2159963)] [gbkey=CDS]	LN908249.1_prot_CUU53310.1_1991		41 kDa		unknown	3	0	1	0
641	TRUE	Empty	[locus_tag=MIDG2331_01670] [protein=hypothetical protein] [protein_id=CUU52923.1] [location=complement(1765270..1765848)] [gbkey=CDS]	LN908249.1_prot_CUU52923.1_1604		23 kDa		unknown	0	0	2	0
642	TRUE	Empty	[gene=metB] [locus_tag=MIDG2331_00693] [protein=cystathionine gamma-synthase] [protein_id=CUU51991.1] [location=complement(750728..751864)] [gbkey=CDS]	LN908249.1_prot_CUU51991.1_672		42 kDa		unknown	0	0	2	0
643	TRUE	Empty	[locus_tag=MIDG2331_01175] [protein=oligoribonuclease] [protein_id=CUU52457.1] [location=1285882..1286436] [gbkey=CDS]	LN908249.1_prot_CUU52457.1_1138		22 kDa		unknown	0	0	2	0
644	TRUE	Empty	[gene=manA] [locus_tag=MIDG2331_01552] [protein=mannose-6-phosphate isomerase] [protein_id=CUU52806.1] [location=1631195..1632400] [gbkey=CDS]	LN908249.1_prot_CUU52806.1_1487		46 kDa		unknown	2	0	0	0
645	TRUE	Empty	[locus_tag=MIDG2331_01355] [protein=ABC-type transport system involved in resistance to organic solvents, auxiliary component] [protein_id=CUU52625.1] [location=complement(1450733..1451371)] [gbkey=CDS]	LN908249.1_prot_CUU52625.1_1306		24 kDa		unknown	3	0	0	0
646	TRUE	Empty	[locus_tag=MIDG2331_01472] [protein=hypothetical protein] [protein_id=CUU52739.1] [location=complement(1561863..1562381)] [gbkey=CDS]	LN908249.1_prot_CUU52739.1_1420		19 kDa		unknown	0	0	0	4
647	TRUE	Empty	[gene=ureG] [locus_tag=MIDG2331_01800] [protein=urease accessory protein UreG] [protein_id=CUU53037.1] [location=complement(1887508..1888143)] [gbkey=CDS]	LN908249.1_prot_CUU53037.1_1718		23 kDa		unknown	3	0	0	0
648	TRUE	Empty	[gene=purF] [locus_tag=MIDG2331_00444] [protein=amidophosphoribosyltransferase] [protein_id=CUU51748.1] [location=487800..489317] [gbkey=CDS]	LN908249.1_prot_CUU51748.1_429		56 kDa		unknown	3	0	0	0
649	TRUE	Empty	[locus_tag=MIDG2331_01200] [protein=putative zinc protease] [protein_id=CUU52478.1] [location=complement(1303777..1305291)] [gbkey=CDS]	LN908249.1_prot_CUU52478.1_1159		58 kDa		unknown	0	0	2	0
650	TRUE	Empty	[locus_tag=MIDG2331_00203] [protein=Tfp pilus assembly protein] [protein_id=CUU51514.1] [location=220352..221032] [gbkey=CDS]	LN908249.1_prot_CUU51514.1_195		27 kDa		unknown	3	0	0	0
651	TRUE	Empty	[locus_tag=MIDG2331_00460] [protein=putative ATPase] [protein_id=CUU51763.1] [location=500555..501895] [gbkey=CDS]	LN908249.1_prot_CUU51763.1_444		50 kDa		unknown	3	0	0	0
652	TRUE	Empty	[gene=lepB] [locus_tag=MIDG2331_00529] [protein=signal peptidase I] [protein_id=CUU51829.1] [location=576188..577147] [gbkey=CDS]	LN908249.1_prot_CUU51829.1_510		36 kDa		unknown	2	0	0	0
653	TRUE	Empty	[gene=murF] [locus_tag=MIDG2331_00014] [protein=UDP-MurNAc-pentapeptide synthetase] [protein_id=CUU51333.1] [location=15471..16865] [gbkey=CDS]	LN908249.1_prot_CUU51333.1_14		50 kDa		unknown	0	0	0	2
654	TRUE	Empty	[gene=lgt] [locus_tag=MIDG2331_02120] [protein=prolipoprotein diacylglyceryl transferase] [protein_id=CUU53338.1] [location=complement(2188514..2189308)] [gbkey=CDS]	LN908249.1_prot_CUU53338.1_2019		30 kDa		unknown	0	0	0	2
655	TRUE	Empty	[gene=malK] [locus_tag=MIDG2331_01277] [protein=ABC-type sugar/spermidine/putrescine/iron/thiamine transport system, ATPase component] [protein_id=CUU52555.1] [location=complement(1382532..1383671)] [gbkey=CDS]	LN908249.1_prot_CUU52555.1_1236		42 kDa		unknown	1	0	0	0
656	TRUE	Empty	[locus_tag=MIDG2331_01109] [protein=putative xanthine/uracil permease] [protein_id=CUU52392.1] [location=1214744..1216045] [gbkey=CDS]	LN908249.1_prot_CUU52392.1_1073		45 kDa		unknown	0	0	0	2
657	TRUE	Empty	[locus_tag=MIDG2331_01429] [protein=hypothetical protein] [protein_id=CUU52698.1] [location=1528383..1528790] [gbkey=CDS]	LN908249.1_prot_CUU52698.1_1379		15 kDa		unknown	0	0	2	0
658	TRUE	Empty	[gene=proB] [locus_tag=MIDG2331_00913] [protein=glutamate 5-kinase] [protein_id=CUU52200.1] [location=992596..993687] [gbkey=CDS]	LN908249.1_prot_CUU52200.1_881		39 kDa		unknown	2	0	2	0
659	TRUE	Empty	[gene=ilvA] [locus_tag=MIDG2331_01643] [protein=threonine deaminase (dehydratase)] [protein_id=CUU52897.1] [location=1735477..1737003] [gbkey=CDS]	LN908249.1_prot_CUU52897.1_1578		56 kDa		unknown	2	0	2	0
660	TRUE	Empty	[gene=gshA] [locus_tag=MIDG2331_01579] [protein=gamma-glutamylcysteine synthetase] [protein_id=CUU52833.1] [location=1664766..1667039] [gbkey=CDS]	LN908249.1_prot_CUU52833.1_1514		85 kDa		unknown	2	0	2	0
661	TRUE	Empty	[gene=corC_2] [locus_tag=MIDG2331_00389] [protein=magnesium and cobalt efflux protein] [protein_id=CUU51694.1] [location=complement(426328..427221)] [gbkey=CDS]	LN908249.1_prot_CUU51694.1_375		34 kDa		unknown	2	0	2	0
662	TRUE	Empty	[gene=pheA] [locus_tag=MIDG2331_01073] [protein=prephenate dehydratase / chorismate mutase] [protein_id=CUU52356.1] [location=complement(1174267..1175424)] [gbkey=CDS]	LN908249.1_prot_CUU52356.1_1037		44 kDa		unknown	2	0	2	0
663	TRUE	Empty	[gene=lexA] [locus_tag=MIDG2331_01148] [protein=putative LexA repressor] [protein_id=CUU52431.1] [location=1260609..1261241] [gbkey=CDS]	LN908249.1_prot_CUU52431.1_1112		23 kDa		unknown	2	0	1	0
664	TRUE	Empty	[gene=hisA] [locus_tag=MIDG2331_02257] [protein=phosphoribosylformimino-5-aminoimidazolecarboxamide ribonucleotide (ProFAR) isomerase] [protein_id=CUU53472.1] [location=2316342..2317094] [gbkey=CDS]	LN908249.1_prot_CUU53472.1_2153		27 kDa		unknown	1	0	2	0
665	TRUE	Empty	[locus_tag=MIDG2331_00151] [protein=putative Rossmann fold nucleotide-binding protein] [protein_id=CUU51463.1] [location=complement(164525..165904)] [gbkey=CDS]	LN908249.1_prot_CUU51463.1_144		52 kDa		unknown	2	0	1	0
666	TRUE	Empty	[gene=tolR] [locus_tag=MIDG2331_00314] [protein=biopolymer transport protein] [protein_id=CUU51620.1] [location=338849..339289] [gbkey=CDS]	LN908249.1_prot_CUU51620.1_301		16 kDa		unknown	1	0	2	0
667	TRUE	Empty	[gene=ccmE] [locus_tag=MIDG2331_01519] [protein=cytochrome c-type biogenesis protein] [protein_id=CUU52778.1] [location=complement(1602112..1602657)] [gbkey=CDS]	LN908249.1_prot_CUU52778.1_1459		20 kDa		unknown	1	0	2	0
668	TRUE	Empty	[gene=sbcB] [locus_tag=MIDG2331_00682] [protein=exonuclease I] [protein_id=CUU51980.1] [location=complement(736965..738509)] [gbkey=CDS]	LN908249.1_prot_CUU51980.1_661		59 kDa		unknown	1	0	0	0
669	TRUE	Empty	[locus_tag=MIDG2331_01935] [protein=putative Fe(2+)-trafficking protein] [protein_id=CUU53168.1] [location=2023251..2023526] [gbkey=CDS]	LN908249.1_prot_CUU53168.1_1849		11 kDa		unknown	0	0	2	0
670	TRUE	Empty	[gene=ilvD] [locus_tag=MIDG2331_00100] [protein=dihydroxyacid dehydratase/phosphogluconate dehydratase] [protein_id=CUU51415.1] [location=complement(100919..102754)] [gbkey=CDS]	LN908249.1_prot_CUU51415.1_96		65 kDa		unknown	3	0	0	0
671	TRUE	Empty	[gene=pepB] [locus_tag=MIDG2331_00406] [protein=peptidase B] [protein_id=CUU51710.1] [location=complement(446116..447408)] [gbkey=CDS]	LN908249.1_prot_CUU51710.1_391		46 kDa		unknown	3	0	0	0
672	TRUE	Empty	[locus_tag=MIDG2331_01731] [protein=NADH oxidoreductase hcr] [protein_id=CUU52969.1] [location=1813258..1814277] [gbkey=CDS]	LN908249.1_prot_CUU52969.1_1650		37 kDa		unknown	3	0	0	0
673	TRUE	Empty	[gene=malT] [locus_tag=MIDG2331_01274] [protein=ATP-dependent transcriptional regulator] [protein_id=CUU52552.1] [location=complement(1377382..1380099)] [gbkey=CDS]	LN908249.1_prot_CUU52552.1_1233		105 kDa		unknown	3	0	0	0
674	TRUE	Empty	[gene=dnaE] [locus_tag=MIDG2331_01142] [protein=DNA polymerase III alpha subunit] [protein_id=CUU52425.1] [location=1250555..1254031] [gbkey=CDS]	LN908249.1_prot_CUU52425.1_1106		130 kDa		unknown	2	0	0	0
675	TRUE	Empty	[locus_tag=MIDG2331_01309] [protein=nitroreductase] [protein_id=CUU52587.1] [location=complement(1417211..1417786)] [gbkey=CDS]	LN908249.1_prot_CUU52587.1_1268		21 kDa		unknown	2	0	0	0
676	TRUE	Empty	[locus_tag=MIDG2331_00438] [protein=putative glycosyltransferase] [protein_id=CUU51742.1] [location=482206..482964] [gbkey=CDS]	LN908249.1_prot_CUU51742.1_423		29 kDa		unknown	2	0	0	0
677	TRUE	Empty	[gene=aphA] [locus_tag=MIDG2331_01269] [protein=AphA (smp-like) protein] [protein_id=CUU52547.1] [location=complement(1372386..1373048)] [gbkey=CDS]	LN908249.1_prot_CUU52547.1_1228		25 kDa		unknown	2	0	0	0
678	TRUE	Empty	[gene=zwf] [locus_tag=MIDG2331_01377] [protein=glucose-6-phosphate 1-dehydrogenase] [protein_id=CUU52647.1] [location=complement(1473708..1475195)] [gbkey=CDS]	LN908249.1_prot_CUU52647.1_1328		56 kDa		unknown	3	0	0	0
679	TRUE	Empty	[gene=gmk] [locus_tag=MIDG2331_00268] [protein=guanylate kinase] [protein_id=CUU51574.1] [location=289036..289656] [gbkey=CDS]	LN908249.1_prot_CUU51574.1_255		23 kDa		unknown	3	0	0	0
680	TRUE	Empty	[gene=fabD] [locus_tag=MIDG2331_02222] [protein=malonyl CoA-acyl carrier protein transacylase] [protein_id=CUU53438.1] [location=complement(2281692..2282627)] [gbkey=CDS]	LN908249.1_prot_CUU53438.1_2119		33 kDa		unknown	0	0	3	0
681	TRUE	Empty	[gene=ribF] [locus_tag=MIDG2331_00045] [protein=riboflavin biosynthesis protein] [protein_id=CUU51364.1] [location=complement(51401..52363)] [gbkey=CDS]	LN908249.1_prot_CUU51364.1_45		36 kDa		unknown	0	0	3	0
682	TRUE	Empty	[gene=lpxD] [locus_tag=MIDG2331_00428] [protein=UDP-3-O-(3-hydroxymyristoyl) glucosamine N-acyltransferase] [protein_id=CUU51732.1] [location=complement(471795..472820)] [gbkey=CDS]	LN908249.1_prot_CUU51732.1_413		36 kDa		unknown	0	0	2	0
683	TRUE	Empty	[gene=pdxY] [locus_tag=MIDG2331_01649] [protein=pyridoxine kinase] [protein_id=CUU52903.1] [location=complement(1742920..1743780)] [gbkey=CDS]	LN908249.1_prot_CUU52903.1_1584		31 kDa		unknown	0	0	3	0
684	TRUE	Empty	[gene=trxA] [locus_tag=MIDG2331_01116] [protein=thioredoxin] [protein_id=CUU52399.1] [location=complement(1222862..1223179)] [gbkey=CDS]	LN908249.1_prot_CUU52399.1_1080		12 kDa		unknown	0	0	2	0
685	TRUE	Empty	[gene=mtl] [locus_tag=MIDG2331_01816] [protein=mannitol operon repressor] [protein_id=CUU53053.1] [location=complement(1900624..1901148)] [gbkey=CDS]	LN908249.1_prot_CUU53053.1_1734		20 kDa		unknown	0	0	3	0
686	TRUE	Empty	[locus_tag=MIDG2331_00593] [protein=hypothetical protein] [protein_id=CUU51892.1] [location=652510..653292] [gbkey=CDS]	LN908249.1_prot_CUU51892.1_573		29 kDa		unknown	0	0	3	0
687	TRUE	Empty	[gene=sixA] [locus_tag=MIDG2331_00195] [protein=putative phosphohistidine phosphatase] [protein_id=CUU51506.1] [location=211375..211866] [gbkey=CDS]	LN908249.1_prot_CUU51506.1_187		18 kDa		unknown	3	0	0	0
688	TRUE	Empty	[locus_tag=MIDG2331_00869] [protein=putative tRNA/rRNA methyltransferase] [protein_id=CUU52156.1] [location=945539..946267] [gbkey=CDS]	LN908249.1_prot_CUU52156.1_837		27 kDa		unknown	2	0	0	0
689	TRUE	Empty	[locus_tag=MIDG2331_01020] [protein=putative D-glycero-D-manno-heptosyltransferase] [protein_id=CUU52304.1] [location=1104325..1105386] [gbkey=CDS]	LN908249.1_prot_CUU52304.1_985		40 kDa		unknown	3	0	0	0
690	TRUE	Empty	[locus_tag=MIDG2331_00193] [protein=putative glycosyltransferase] [protein_id=CUU51504.1] [location=complement(208670..209716)] [gbkey=CDS]	LN908249.1_prot_CUU51504.1_185		39 kDa		unknown	2	0	0	0
691	TRUE	Empty	[gene=glgA] [locus_tag=MIDG2331_00365] [protein=glycogen synthase] [protein_id=CUU51670.1] [location=394179..395615] [gbkey=CDS]	LN908249.1_prot_CUU51670.1_351		54 kDa		unknown	0	0	3	0
692	TRUE	Empty	[gene=greA2] [locus_tag=MIDG2331_00974] [protein=transcription elongation factor] [protein_id=CUU52258.1] [location=complement(1053126..1053602)] [gbkey=CDS]	LN908249.1_prot_CUU52258.1_939		17 kDa		unknown	0	0	3	0
693	TRUE	Empty	[locus_tag=MIDG2331_02204] [protein=putative redox protein, regulator of disulfide bond formation] [protein_id=CUU53422.1] [location=complement(2267109..2267378)] [gbkey=CDS]	LN908249.1_prot_CUU53422.1_2103		10 kDa		unknown	4	0	0	0
694	TRUE	Empty	[gene=ilvH] [locus_tag=MIDG2331_00745] [protein=acetolactate synthase, small subunit] [protein_id=CUU52040.1] [location=808078..808569] [gbkey=CDS]	LN908249.1_prot_CUU52040.1_721		18 kDa		unknown	2	0	0	0
695	TRUE	Empty	[locus_tag=MIDG2331_01015] [protein=putative permease] [protein_id=CUU52299.1] [location=1099272..1100648] [gbkey=CDS]	LN908249.1_prot_CUU52299.1_980		48 kDa		unknown	2	0	0	0
696	TRUE	Empty	[gene=lysR2] [locus_tag=MIDG2331_01203] [protein=transcriptional regulator] [protein_id=CUU52481.1] [location=1309640..1310569] [gbkey=CDS]	LN908249.1_prot_CUU52481.1_1162		35 kDa		unknown	2	0	0	0
697	TRUE	Empty	[gene=pilT] [locus_tag=MIDG2331_01247] [protein=PilT protein domain protein] [protein_id=CUU52525.1] [location=complement(1351944..1352363)] [gbkey=CDS]	LN908249.1_prot_CUU52525.1_1206		16 kDa		unknown	2	0	0	0
698	TRUE	Empty	[gene=fldA] [locus_tag=MIDG2331_01261] [protein=flavodoxin A] [protein_id=CUU52539.1] [location=complement(1366393..1366917)] [gbkey=CDS]	LN908249.1_prot_CUU52539.1_1220		20 kDa		unknown	2	0	0	0
699	TRUE	Empty	[gene=rpiA] [locus_tag=MIDG2331_01645] [protein=ribose 5-phosphate isomerase A] [protein_id=CUU52899.1] [location=1738556..1739215] [gbkey=CDS]	LN908249.1_prot_CUU52899.1_1580		23 kDa		unknown	2	0	0	0
700	TRUE	Empty	[gene=ubiE] [locus_tag=MIDG2331_02211] [protein=ubiquinone/menaquinone biosynthesis methyltransferase] [protein_id=CUU53427.1] [location=2272254..2273030] [gbkey=CDS]	LN908249.1_prot_CUU53427.1_2108		29 kDa		unknown	2	0	0	0
701	TRUE	Empty	[gene=pmbA] [locus_tag=MIDG2331_00746] [protein=antibiotic maturation factor PmbA] [protein_id=CUU52041.1] [location=complement(808839..810188)] [gbkey=CDS]	LN908249.1_prot_CUU52041.1_722		49 kDa		unknown	2	0	0	0
702	TRUE	Empty	[locus_tag=MIDG2331_00126] [protein=murein L,D-transpeptidase] [protein_id=CUU51439.1] [location=141328..142893] [gbkey=CDS]	LN908249.1_prot_CUU51439.1_120		58 kDa		unknown	2	0	0	0
703	TRUE	Empty	[gene=alr] [locus_tag=MIDG2331_00260] [protein=alanine racemase] [protein_id=CUU51570.1] [location=complement(277801..278925)] [gbkey=CDS]	LN908249.1_prot_CUU51570.1_251		42 kDa		unknown	2	0	0	0
704	TRUE	Empty	[locus_tag=MIDG2331_01185] [protein=putative translation factor] [protein_id=CUU52463.1] [location=complement(1291630..1292184)] [gbkey=CDS]	LN908249.1_prot_CUU52463.1_1144		21 kDa		unknown	2	0	0	0
705	TRUE	Empty	[gene=gpsA] [locus_tag=MIDG2331_01677] [protein=glycerol-3-phosphate dehydrogenase] [protein_id=CUU52930.1] [location=1770226..1771236] [gbkey=CDS]	LN908249.1_prot_CUU52930.1_1611		36 kDa		unknown	2	0	0	0
706	TRUE	Empty	[gene=msbA] [locus_tag=MIDG2331_00800] [protein=ABC transporter ATP-binding protein MsbA] [protein_id=CUU52091.1] [location=complement(864383..866131)] [gbkey=CDS]	LN908249.1_prot_CUU52091.1_772		64 kDa		unknown	2	0	0	0
707	TRUE	Empty	[gene=topA] [locus_tag=MIDG2331_00711] [protein=DNA topoisomerase I] [protein_id=CUU52007.1] [location=complement(767240..769849)] [gbkey=CDS]	LN908249.1_prot_CUU52007.1_688		98 kDa		unknown	2	0	0	0
708	TRUE	Empty	[gene=sdaA] [locus_tag=MIDG2331_00886] [protein=L-serine dehydratase] [protein_id=CUU52173.1] [location=965331..966710] [gbkey=CDS]	LN908249.1_prot_CUU52173.1_854		50 kDa		unknown	2	0	0	0
709	TRUE	Empty	[locus_tag=MIDG2331_01141] [protein=putative permease] [protein_id=CUU52424.1] [location=1249266..1250348] [gbkey=CDS]	LN908249.1_prot_CUU52424.1_1105		40 kDa		unknown	2	0	0	0
710	TRUE	Empty	[locus_tag=MIDG2331_01783] [protein=hypothetical protein] [protein_id=CUU53020.1] [location=complement(1871383..1871682)] [gbkey=CDS]	LN908249.1_prot_CUU53020.1_1701		11 kDa		unknown	2	0	0	0
711	TRUE	Empty	[gene=hisC1] [locus_tag=MIDG2331_00715] [protein=histidinol-phosphate transaminase] [protein_id=CUU52011.1] [location=complement(773752..774846)] [gbkey=CDS]	LN908249.1_prot_CUU52011.1_692		40 kDa		unknown	1	0	0	0
712	TRUE	Empty	[gene=cydC] [locus_tag=MIDG2331_00852] [protein=ABC transporter, ATP-binding subunit] [protein_id=CUU52139.1] [location=complement(920718..922385)] [gbkey=CDS]	LN908249.1_prot_CUU52139.1_820		62 kDa		unknown	1	0	0	0
713	TRUE	Empty	[gene=corC_1] [locus_tag=MIDG2331_00234] [protein=magnesium and cobalt efflux protein] [protein_id=CUU51545.1] [location=complement(250842..252137)] [gbkey=CDS]	LN908249.1_prot_CUU51545.1_226		49 kDa		unknown	1	0	0	0
714	TRUE	Empty	[gene=dhaM] [locus_tag=MIDG2331_00084] [protein=PTS-dependent dihydroxyacetone kinase,phosphotransferase subunit] [protein_id=CUU51399.1] [location=complement(88941..89348)] [gbkey=CDS]	LN908249.1_prot_CUU51399.1_80		14 kDa		unknown	0	0	2	0
715	TRUE	Empty	[gene=cmkA] [locus_tag=MIDG2331_00758] [protein=cytidylate kinase 1] [protein_id=CUU52053.1] [location=complement(817938..818612)] [gbkey=CDS]	LN908249.1_prot_CUU52053.1_734		25 kDa		unknown	0	0	2	0
716	TRUE	Empty	[gene=waaA] [locus_tag=MIDG2331_01173] [protein=3-deoxy-D-manno-octulosonic-acid transferase] [protein_id=CUU52455.1] [location=1284118..1285401] [gbkey=CDS]	LN908249.1_prot_CUU52455.1_1136		48 kDa		unknown	0	0	2	0
717	TRUE	Empty	[gene=dnaG] [locus_tag=MIDG2331_01621] [protein=DNA primase] [protein_id=CUU52875.1] [location=complement(1714522..1716264)] [gbkey=CDS]	LN908249.1_prot_CUU52875.1_1556		66 kDa		unknown	0	0	2	0
718	TRUE	Empty	[locus_tag=MIDG2331_01502] [protein=phospholipid-binding protein] [protein_id=CUU52764.1] [location=complement(1588625..1589122)] [gbkey=CDS]	LN908249.1_prot_CUU52764.1_1445		18 kDa		unknown	0	0	1	0
719	TRUE	Empty	[locus_tag=MIDG2331_01005] [protein=putative transport protein] [protein_id=CUU52289.1] [location=complement(1088652..1090310)] [gbkey=CDS]	LN908249.1_prot_CUU52289.1_970		59 kDa		unknown	2	0	0	0
720	TRUE	Empty	[locus_tag=MIDG2331_00637] [protein=hypothetical protein] [protein_id=CUU51935.1] [location=complement(700856..701122)] [gbkey=CDS]	LN908249.1_prot_CUU51935.1_616 (+1)		11 kDa		unknown	1	0	0	0
721	TRUE	Empty	[gene=tadD] [locus_tag=MIDG2331_00536] [protein=Flp pilus assembly protein] [protein_id=CUU51836.1] [location=complement(582396..583148)] [gbkey=CDS]	LN908249.1_prot_CUU51836.1_517		28 kDa		unknown	0	0	0	2
722	TRUE	Empty	[locus_tag=MIDG2331_01530] [protein=hypothetical protein] [protein_id=CUU52784.1] [location=1611972..1612805] [gbkey=CDS]	LN908249.1_prot_CUU52784.1_1465		31 kDa		unknown	1	0	0	0
723	TRUE	Empty	[gene=rsmC] [locus_tag=MIDG2331_02234] [protein=putative ribosomal RNA small subunit methyltransferase C] [protein_id=CUU53450.1] [location=complement(2292729..2293718)] [gbkey=CDS]	LN908249.1_prot_CUU53450.1_2131		37 kDa		unknown	2	0	0	0
724	TRUE	Empty	[gene=gidB] [locus_tag=MIDG2331_01846] [protein=glucose inhibited division protein B] [protein_id=CUU53079.1] [location=complement(1929638..1930255)] [gbkey=CDS]	LN908249.1_prot_CUU53079.1_1760		23 kDa		unknown	1	0	0	0
725	TRUE	Empty	[gene=uvrB] [locus_tag=MIDG2331_00676] [protein=excinuclease ABC subunit B] [protein_id=CUU51974.1] [location=complement(730650..732671)] [gbkey=CDS]	LN908249.1_prot_CUU51974.1_655		77 kDa		unknown	0	0	1	0
726	TRUE	Empty	[gene=cpxC] [locus_tag=MIDG2331_01771] [protein=capsule polysaccharide export transport system permease protein] [protein_id=CUU53008.1] [location=1859677..1860834] [gbkey=CDS]	LN908249.1_prot_CUU53008.1_1689		43 kDa		unknown	1	0	0	0
727	TRUE	Empty	[gene=malF] [locus_tag=MIDG2331_01279] [protein=ABC-type sugar transport systems, permease component] [protein_id=CUU52557.1] [location=1385266..1386816] [gbkey=CDS]	LN908249.1_prot_CUU52557.1_1238		58 kDa		unknown	2	0	0	0
728	TRUE	Empty	[gene=ycgL] [locus_tag=MIDG2331_00728] [protein=Protein YcgL] [protein_id=CUU52023.1] [location=complement(793602..793895)] [gbkey=CDS]	LN908249.1_prot_CUU52023.1_704		11 kDa		unknown	2	0	0	0
729	TRUE	Empty	[gene=gcp] [locus_tag=MIDG2331_01160] [protein=putative sialylglycoprotease] [protein_id=CUU52443.1] [location=complement(1270821..1271864)] [gbkey=CDS]	LN908249.1_prot_CUU52443.1_1124		38 kDa		unknown	0	0	2	0
730	TRUE	Empty	[gene=acrA2] [locus_tag=MIDG2331_00863] [protein=membrane-fusion protein] [protein_id=CUU52150.1] [location=935916..936977] [gbkey=CDS]	LN908249.1_prot_CUU52150.1_831		38 kDa		unknown	0	0	0	2
731	TRUE	Empty	[gene=fdx2] [locus_tag=MIDG2331_00954] [protein=ferredoxin] [protein_id=CUU52238.1] [location=complement(1034590..1034931)] [gbkey=CDS]	LN908249.1_prot_CUU52238.1_919		12 kDa		unknown	0	0	2	0
732	TRUE	Empty	[gene=corC_3] [locus_tag=MIDG2331_01545] [protein=magnesium and cobalt efflux protein] [protein_id=CUU52799.1] [location=1624464..1625726] [gbkey=CDS]	LN908249.1_prot_CUU52799.1_1480		47 kDa		unknown	1	0	0	0
733	TRUE	Empty	[gene=pflA] [locus_tag=MIDG2331_01075] [protein=pyruvate formate-lyase activating enzyme] [protein_id=CUU52358.1] [location=complement(1177723..1178460)] [gbkey=CDS]	LN908249.1_prot_CUU52358.1_1039		28 kDa		unknown	2	0	0	0
734	TRUE	Empty	[locus_tag=MIDG2331_00895] [protein=hypothetical protein] [protein_id=CUU52182.1] [location=973989..975398] [gbkey=CDS]	LN908249.1_prot_CUU52182.1_863		54 kDa		unknown	2	0	0	0
735	TRUE	Empty	[gene=rfaG] [locus_tag=MIDG2331_01634] [protein=lipopolysaccharide biosynthesis glycosyltransferase] [protein_id=CUU52888.1] [location=complement(1728573..1729376)] [gbkey=CDS]	LN908249.1_prot_CUU52888.1_1569		31 kDa		unknown	2	0	0	0
736	TRUE	Empty	[locus_tag=MIDG2331_02053] [protein=hypothetical protein] [protein_id=CUU53276.1] [location=2118514..2119026] [gbkey=CDS]	LN908249.1_prot_CUU53276.1_1957		19 kDa		unknown	2	0	0	0
737	TRUE	Empty	[gene=lptC] [locus_tag=MIDG2331_00354] [protein=Lipopolysaccharide export system protein LptC] [protein_id=CUU51659.1] [location=complement(378256..378852)] [gbkey=CDS]	LN908249.1_prot_CUU51659.1_340		22 kDa		unknown	3	0	0	0
738	TRUE	Empty	[gene=outD_1] [locus_tag=MIDG2331_00644] [protein=Type II secretion system protein D] [protein_id=CUU51942.1] [location=704345..705223] [gbkey=CDS]	LN908249.1_prot_CUU51942.1_623 (+1)		32 kDa		unknown	3	0	0	0
739	TRUE	Empty	[locus_tag=MIDG2331_01737] [protein=putative transport protein] [protein_id=CUU52975.1] [location=complement(1819802..1820680)] [gbkey=CDS]	LN908249.1_prot_CUU52975.1_1656		32 kDa		unknown	3	0	0	0
740	TRUE	Empty	[locus_tag=MIDG2331_01140] [protein=putative permease] [protein_id=CUU52423.1] [location=1248234..1249265] [gbkey=CDS]	LN908249.1_prot_CUU52423.1_1104		38 kDa		unknown	3	0	0	0
741	TRUE	Empty	[gene=hugZ] [locus_tag=MIDG2331_01088] [protein=Putative heme iron utilization protein] [protein_id=CUU52371.1] [location=complement(1193723..1194244)] [gbkey=CDS]	LN908249.1_prot_CUU52371.1_1052		20 kDa		unknown	2	0	0	0
742	TRUE	Empty	[gene=exbD1] [locus_tag=MIDG2331_01753] [protein=biopolymer transport ExbD protein] [protein_id=CUU52990.1] [location=complement(1841551..1841961)] [gbkey=CDS]	LN908249.1_prot_CUU52990.1_1671		15 kDa		unknown	2	0	0	0
743	TRUE	Empty	[gene=tehB] [locus_tag=MIDG2331_01497] [protein=Tellurite resistance protein TehB-like protein] [protein_id=CUU52759.1] [location=1584567..1585439] [gbkey=CDS]	LN908249.1_prot_CUU52759.1_1440		33 kDa		unknown	2	0	0	0
744	TRUE	Empty	[gene=apbE] [locus_tag=MIDG2331_00162] [protein=thiamine biosynthesis lipoprotein] [protein_id=CUU51474.1] [location=177141..178172] [gbkey=CDS]	LN908249.1_prot_CUU51474.1_155		38 kDa		unknown	2	0	0	0
745	TRUE	Empty	[gene=uraA] [locus_tag=MIDG2331_00108] [protein=uracil permease] [protein_id=CUU51423.1] [location=complement(123206..124435)] [gbkey=CDS]	LN908249.1_prot_CUU51423.1_104		43 kDa		unknown	0	0	0	3
746	TRUE	Empty	[gene=aroB] [locus_tag=MIDG2331_00200] [protein=3-dehydroquinate synthase] [protein_id=CUU51511.1] [location=complement(215689..216789)] [gbkey=CDS]	LN908249.1_prot_CUU51511.1_192		40 kDa		unknown	3	0	0	0
747	TRUE	Empty	[gene=nanA] [locus_tag=MIDG2331_01963] [protein=N-acetylneuraminate lyase] [protein_id=CUU53191.1] [location=2048495..2049373] [gbkey=CDS]	LN908249.1_prot_CUU53191.1_1872		32 kDa		unknown	2	0	0	0
748	TRUE	Empty	[gene=plsC] [locus_tag=MIDG2331_01653] [protein=1-acyl-sn-glycerol-3-phosphate acyltransferase] [protein_id=CUU52906.1] [location=complement(1746569..1747315)] [gbkey=CDS]	LN908249.1_prot_CUU52906.1_1587		28 kDa		unknown	2	0	0	0
749	TRUE	Empty	[gene=ptsH] [locus_tag=MIDG2331_01389] [protein=PTS system phosphocarrier protein HPr] [protein_id=CUU52659.1] [location=1486811..1487068] [gbkey=CDS]	LN908249.1_prot_CUU52659.1_1340		9 kDa		unknown	0	0	2	0
750	TRUE	Empty	[gene=tamB] [locus_tag=MIDG2331_00854] [protein=Translocation and assembly module TamB] [protein_id=CUU52141.1] [location=complement(924298..928257)] [gbkey=CDS]	LN908249.1_prot_CUU52141.1_822		142 kDa		unknown	2	0	0	0
751	TRUE	Empty	[locus_tag=MIDG2331_00166] [protein=pyrroline-5-carboxylate reductase] [protein_id=CUU51478.1] [location=complement(181054..181872)] [gbkey=CDS]	LN908249.1_prot_CUU51478.1_159		29 kDa		unknown	2	0	0	0
752	TRUE	Empty	[gene=ssb_1] [locus_tag=MIDG2331_00806] [protein=single stranded DNA binding protein] [protein_id=CUU52097.1] [location=872732..873256] [gbkey=CDS]	LN908249.1_prot_CUU52097.1_778		19 kDa		unknown	2	0	0	0
753	TRUE	Empty	[gene=ccmF] [locus_tag=MIDG2331_01518] [protein=cytochrome c-type biogenesis protein] [protein_id=CUU52777.1] [location=complement(1600163..1602112)] [gbkey=CDS]	LN908249.1_prot_CUU52777.1_1458		73 kDa		unknown	2	0	0	0
754	TRUE	Empty	[gene=rbsA] [locus_tag=MIDG2331_01860] [protein=ribose transport ATP-binding protein] [protein_id=CUU53093.1] [location=1943079..1944560] [gbkey=CDS]	LN908249.1_prot_CUU53093.1_1774		54 kDa		unknown	2	0	0	0
755	TRUE	Empty	[locus_tag=MIDG2331_01616] [protein=thioredoxin-like protein] [protein_id=CUU52870.1] [location=1707355..1707870] [gbkey=CDS]	LN908249.1_prot_CUU52870.1_1551		20 kDa		unknown	2	0	0	0
756	TRUE	Empty	[gene=kefA1] [locus_tag=MIDG2331_00766] [protein=potassium efflux system protein] [protein_id=CUU52060.1] [location=complement(826003..829311)] [gbkey=CDS]	LN908249.1_prot_CUU52060.1_741		126 kDa		unknown	2	0	0	0
757	TRUE	Empty	[gene=clpP] [locus_tag=MIDG2331_01343] [protein=ATP-dependent Clp protease proteolytic subunit] [protein_id=CUU52615.1] [location=complement(1443347..1443937)] [gbkey=CDS]	LN908249.1_prot_CUU52615.1_1296		22 kDa		unknown	0	0	2	0
758	TRUE	Empty	[locus_tag=MIDG2331_01514] [protein=putative transglycosylase] [protein_id=CUU52776.1] [location=complement(1597925..1599376)] [gbkey=CDS]	LN908249.1_prot_CUU52776.1_1457		56 kDa		unknown	2	0	0	0
759	TRUE	Empty	[locus_tag=MIDG2331_01428] [protein=hypothetical protein] [protein_id=CUU52697.1] [location=1526367..1528367] [gbkey=CDS]	LN908249.1_prot_CUU52697.1_1378		72 kDa		unknown	0	0	2	0
760	TRUE	Empty	[gene=potB] [locus_tag=MIDG2331_00293] [protein=spermidine/putrescine transport system permease protein] [protein_id=CUU51599.1] [location=313869..314735] [gbkey=CDS]	LN908249.1_prot_CUU51599.1_280		32 kDa		unknown	2	0	0	0
761	TRUE	Empty	[gene=purR1] [locus_tag=MIDG2331_00845] [protein=purine nucleotide synthesis repressor] [protein_id=CUU52132.1] [location=912407..913417] [gbkey=CDS]	LN908249.1_prot_CUU52132.1_813		38 kDa		unknown	0	0	2	0
762	TRUE	Empty	[gene=folP] [locus_tag=MIDG2331_02102] [protein=dihydropteroate synthase] [protein_id=CUU53320.1] [location=complement(2166751..2167596)] [gbkey=CDS]	LN908249.1_prot_CUU53320.1_2001		31 kDa		unknown	0	0	2	0
763	TRUE	Empty	[locus_tag=MIDG2331_00898] [protein=aminobenzoyl-glutamate utilization protein] [protein_id=CUU52185.1] [location=complement(977507..978775)] [gbkey=CDS]	LN908249.1_prot_CUU52185.1_866		46 kDa		unknown	0	0	1	0
764	TRUE	Empty	[gene=rpoE] [locus_tag=MIDG2331_00412] [protein=RNA polymerase sigma-E factor] [protein_id=CUU51716.1] [location=454103..454681] [gbkey=CDS]	LN908249.1_prot_CUU51716.1_397		22 kDa		unknown	0	0	1	0
765	TRUE	Empty	[gene=cytB562] [locus_tag=MIDG2331_01170] [protein=soluble cytochrome b562] [protein_id=CUU52452.1] [location=complement(1280707..1281081)] [gbkey=CDS]	LN908249.1_prot_CUU52452.1_1133		14 kDa		unknown	0	0	1	0
